# Supplementary material for: Identification of clinical diagnostic and immune cell infiltration characteristics of acute myocardial infarction with machine learning approach
Source: Sci Rep. 2025 Jul 20;15:26315. doi: 10.1038/s41598-025-11957-0 (PMC12277416; doi:10.1038/s41598-025-11957-0)
Supplement: Supplementary file 1 — Supplementary Material 1 [file 41598_2025_11957_MOESM1_ESM.xls]

## Sheet: GSE61145_clinical
accession	title	platform	type	source	molecule	subject id	tissue	disease	subject group	subject status
GSM1495313	Normal_1	GPL6884		Human blood	total RNA			Non-disease control
GSM1495314	Normal_2	GPL6884		Human blood	total RNA			Non-disease control
GSM1495315	Normal_3	GPL6884		Human blood	total RNA			Non-disease control
GSM1495316	Normal_4	GPL6884		Human blood	total RNA			Non-disease control
GSM1495317	Normal_5	GPL6884		Human blood	total RNA			Non-disease control
GSM1495318	Normal_6	GPL6884		Human blood	total RNA			Non-disease control
GSM1495319	Normal_7	GPL6884		Human blood	total RNA			Non-disease control
GSM1495320	NSTEMI_1	GPL6884		Human blood	total RNA			Non-ST-elevation MI patients
GSM1495321	NSTEMI_2	GPL6884		Human blood	total RNA			Non-ST-elevation MI patients
GSM1495322	NSTEMI_3	GPL6884		Human blood	total RNA			Non-ST-elevation MI patients
GSM1495323	NSTEMI_4	GPL6884		Human blood	total RNA			Non-ST-elevation MI patients
GSM1495324	NSTEMI_5	GPL6884		Human blood	total RNA			Non-ST-elevation MI patients
GSM1495325	NSTEMI_6	GPL6884		Human blood	total RNA			Non-ST-elevation MI patients
GSM1495326	NSTEMI_7	GPL6884		Human blood	total RNA			Non-ST-elevation MI patients
GSM1495327	NSTEMI_8	GPL6884		Human blood	total RNA			Non-ST-elevation MI patients
GSM1495328	NSTEMI_9	GPL6884		Human blood	total RNA			Non-ST-elevation MI patients
GSM1495329	NSTEMI_10	GPL6884		Human blood	total RNA			Non-ST-elevation MI patients
GSM1495330	STEMI_1	GPL6884		Human blood	total RNA			ST-elevation myocardial infarction patients
GSM1495331	STEMI_2	GPL6884		Human blood	total RNA			ST-elevation myocardial infarction patients
GSM1495332	STEMI_3	GPL6884		Human blood	total RNA			ST-elevation myocardial infarction patients
GSM1495333	STEMI_4	GPL6884		Human blood	total RNA			ST-elevation myocardial infarction patients
GSM1495334	STEMI_5	GPL6884		Human blood	total RNA			ST-elevation myocardial infarction patients
GSM1495335	STEMI_6	GPL6884		Human blood	total RNA			ST-elevation myocardial infarction patients
GSM1495336	STEMI_7	GPL6884		Human blood	total RNA			ST-elevation myocardial infarction patients
GSM1495337	UA_1	GPL6884		Human blood	total RNA			unstable angina
GSM1495338	UA_2	GPL6884		Human blood	total RNA			unstable angina
GSM1495339	UA_3	GPL6884		Human blood	total RNA			unstable angina
GSM1495340	UA_4	GPL6884		Human blood	total RNA			unstable angina
GSM1495341	UA_5	GPL6884		Human blood	total RNA			unstable angina
GSM1495342	UA_6	GPL6884		Human blood	total RNA			unstable angina
GSM1495343	UA_7	GPL6884		Human blood	total RNA			unstable angina
GSM1495344	UA_8	GPL6884		Human blood	total RNA			unstable angina
GSM1495345	UA_9	GPL6884		Human blood	total RNA			unstable angina
GSM1498369	recovered STEMI 1	GPL6106		ACS_STEMI_PCI_blood	total RNA	patient 1	peripheral blood		patients with STEMI 7days after PCI	acute coronary syndrome (ACS) patient
GSM1498370	recovered STEMI 2	GPL6106		ACS_STEMI_PCI_blood	total RNA	patient 2	peripheral blood		patients with STEMI 7days after PCI	acute coronary syndrome (ACS) patient
GSM1498371	recovered STEMI 3	GPL6106		ACS_STEMI_PCI_blood	total RNA	patient 3	peripheral blood		patients with STEMI 7days after PCI	acute coronary syndrome (ACS) patient
GSM1498372	recovered STEMI 4	GPL6106		ACS_STEMI_PCI_blood	total RNA	patient 4	peripheral blood		patients with STEMI 7days after PCI	acute coronary syndrome (ACS) patient
GSM1498373	recovered STEMI 5	GPL6106		ACS_STEMI_PCI_blood	total RNA	patient 5	peripheral blood		patients with STEMI 7days after PCI	acute coronary syndrome (ACS) patient
GSM1498374	recovered STEMI 6	GPL6106		ACS_STEMI_PCI_blood	total RNA	patient 6	peripheral blood		patients with STEMI 7days after PCI	acute coronary syndrome (ACS) patient
GSM1498375	recovered STEMI 7	GPL6106		ACS_STEMI_PCI_blood	total RNA	patient 7	peripheral blood		patients with STEMI 7days after PCI	acute coronary syndrome (ACS) patient
GSM1498376	STEMI 8	GPL6106		ACS_STEMI_blood	total RNA	patient 1	peripheral blood		patients with STEMI (before PCI)	acute coronary syndrome (ACS) patient
GSM1498377	STEMI 9	GPL6106		ACS_STEMI_blood	total RNA	patient 2	peripheral blood		patients with STEMI (before PCI)	acute coronary syndrome (ACS) patient
GSM1498378	STEMI 10	GPL6106		ACS_STEMI_blood	total RNA	patient 3	peripheral blood		patients with STEMI (before PCI)	acute coronary syndrome (ACS) patient
GSM1498379	STEMI 11	GPL6106		ACS_STEMI_blood	total RNA	patient 4	peripheral blood		patients with STEMI (before PCI)	acute coronary syndrome (ACS) patient
GSM1498380	STEMI 12	GPL6106		ACS_STEMI_blood	total RNA	patient 5	peripheral blood		patients with STEMI (before PCI)	acute coronary syndrome (ACS) patient
GSM1498381	STEMI 13	GPL6106		ACS_STEMI_blood	total RNA	patient 6	peripheral blood		patients with STEMI (before PCI)	acute coronary syndrome (ACS) patient
GSM1498382	STEMI 14	GPL6106		ACS_STEMI_blood	total RNA	patient 7	peripheral blood		patients with STEMI (before PCI)	acute coronary syndrome (ACS) patient
GSM1498383	Normal 8	GPL6106		normal control_blood	total RNA	non-disease control 1	peripheral blood		Non-disease control	healthy, normal
GSM1498384	Normal 9	GPL6106		normal control_blood	total RNA	non-disease control 2	peripheral blood		Non-disease control	healthy, normal
GSM1498385	Normal 10	GPL6106		normal control_blood	total RNA	non-disease control 3	peripheral blood		Non-disease control	healthy, normal
GSM1498386	Normal 11	GPL6106		normal control_blood	total RNA	non-disease control 4	peripheral blood		Non-disease control	healthy, normal
GSM1498387	Normal 12	GPL6106		normal control_blood	total RNA	non-disease control 5	peripheral blood		Non-disease control	healthy, normal
GSM1498388	Normal 13	GPL6106		normal control_blood	total RNA	non-disease control 6	peripheral blood		Non-disease control	healthy, normal
GSM1498389	Normal 14	GPL6106		normal control_blood	total RNA	non-disease control 7	peripheral blood		Non-disease control	healthy, normal
GSM1498390	Normal 15	GPL6106		normal control_blood	total RNA	non-disease control 8	peripheral blood		Non-disease control	healthy, normal
GSM1498391	Normal 16	GPL6106		normal control_blood	total RNA	non-disease control 9	peripheral blood		Non-disease control	healthy, normal
GSM1498392	Normal 17	GPL6106		normal control_blood	total RNA	non-disease control 10	peripheral blood		Non-disease control	healthy, normal

## Sheet: GSE34198_clinical
accession	title	platform	type	source	molecule	smoking status	statins	sbp [mmhg]	ca blockers	diuretics	fibrates	weigth [kg]	other medication	betablockers	sentrix id and position	height [cm]	age [year]	dbp [mmhg]	acei	pair	Sex	technical replicate	tissue	diabetes status	group
GSM843870	Peripheral whole blood-AIMD6-C-C005	GPL6102		Peripheral whole blood, AIMD6, C, C005	total RNA	no	no	126	yes	yes	no	NA	yes	no	4370181025_B	160	67.77	70.5	no	C	Male	replicate 1	whole blood	no	AIMD6
GSM843871	Peripheral whole blood-control-C-C010	GPL6102		Peripheral whole blood, control, C, C010	total RNA	no	no	157.5	no	no	no	75	yes	no	4370181025_A	172	67.84	87.5	no	C	Male	replicate 1	whole blood	no	control
GSM843872	Peripheral whole blood-control-Q-C011	GPL6102		Peripheral whole blood, control, Q, C011	total RNA	no	no	122.5	no	no	no	87	no	no	4760728015_C	168	66.07	77.5	no	Q	Female	replicate 1	whole blood	no	control
GSM843873	Peripheral whole blood-AIM-Z-C013	GPL6102		Peripheral whole blood, AIM, Z, C013	total RNA	no	no	125	yes	yes	no	104	no	no	4785378011_E	172	67.26	75	yes	Z	Male	replicate 1	whole blood	yes	AIM
GSM843874	Peripheral whole blood-control-T-C014	GPL6102		Peripheral whole blood, control, T, C014	total RNA	no	no	132.5	no	no	no	88	yes	no	4203850098_D	168	51.65	75	no	T	Male	replicate 1	whole blood	no	control
GSM843875	Peripheral whole blood-AIM-M1-C016	GPL6102		Peripheral whole blood, AIM, M1, C016	total RNA	no	yes	127.5	no	no	no	110	no	yes	1833442077_B	178	62.03	77.5	yes	M1	Male	replicate 1	whole blood	no	AIM
GSM843876	Peripheral whole blood-AIM-Y-C019	GPL6102		Peripheral whole blood, AIM, Y, C019	total RNA	no	yes	130	no	no	no	55	yes	yes	4785378011_B	150	76.59	80	no	Y	Female	replicate 1	whole blood	no	AIM
GSM843877	Peripheral whole blood-control-K-C022	GPL6102		Peripheral whole blood, control, K, C022	total RNA	no	yes	150	yes	no	no	104	yes	yes	4320028027_D	160	77.64	80	yes	K	Female	replicate 1	whole blood	yes	control
GSM843878	Peripheral whole blood-control-F-C023	GPL6102		Peripheral whole blood, control, F, C023	total RNA	no	no	150	yes	no	yes	82	yes	no	4320028043_B	157	75	80	no	F	Female	replicate 1	whole blood	yes	control
GSM843879	Peripheral whole blood-AIM-T-C029_1	GPL6102		Peripheral whole blood, AIM, T, C029	total RNA	no	no	140	no	no	no	92	no	no	4203850098_E	175	51	90	no	T	Male	replicate 1	whole blood	no	AIM
GSM843880	Peripheral whole blood-AIM-T-C029_2	GPL6102		Peripheral whole blood, AIM, T, C029	total RNA	no	no	140	no	no	no	92	no	no	4203850098_F	175	51	90	no	T	Male	replicate 2	whole blood	no	AIM
GSM843881	Peripheral whole blood-AIM-T1-C030	GPL6102		Peripheral whole blood, AIM, T1, C030	total RNA	no	no	145	yes	no	no	100	no	no	1833442083_E	162	55.21	95	yes	T1	Male	replicate 1	whole blood	no	AIM
GSM843882	Peripheral whole blood-AIM-S1-C036	GPL6102		Peripheral whole blood, AIM, S1, C036	total RNA	no	no	130	no	yes	no	53	no	yes	1833442083_B	160	72.59	75	no	S1	Female	replicate 1	whole blood	no	AIM
GSM843883	Peripheral whole blood-AIM-L1-C037dup	GPL6102		Peripheral whole blood, AIM, L1, C037	total RNA	no	no	137.5	no	no	yes	82	yes	no	1833442081_E	166	73.57	77.5	no	L1	Female	replicate 1	whole blood	yes	AIM
GSM843884	Peripheral whole blood-AIM-X1-C039	GPL6102		Peripheral whole blood, AIM, X1, C039	total RNA	no	yes	137.5	no	no	no	100	yes	yes	1833442086_E	159	47.5	80	yes	X1	Female	replicate 1	whole blood	yes	AIM
GSM843885	Peripheral whole blood-AIM-H-C048	GPL6102		Peripheral whole blood, AIM, H, C048	total RNA	no	no	160	no	no	no	NA	yes	no	4320028015_D	NA	46.84	92.5	no	H	Female	replicate 1	whole blood	no	AIM
GSM843886	Peripheral whole blood-AIMD6-D-C053	GPL6102		Peripheral whole blood, AIMD6, D, C053	total RNA	no	no	NA	no	no	no	69	no	no	4370181025_D	155	72.87	NA	no	D	Female	replicate 1	whole blood	no	AIMD6
GSM843887	Peripheral whole blood-AIM-L-C056	GPL6102		Peripheral whole blood, AIM, L, C056	total RNA	yes	no	130	no	no	no	86	no	yes	4203850044_B	181	53.77	80	no	L	Male	replicate 1	whole blood	no	AIM
GSM843888	Peripheral whole blood-AIM-L-C056dup	GPL6102		Peripheral whole blood, AIM, L, C056	total RNA	yes	no	130	no	no	no	86	no	yes	1833442095_B	181	53.77	80	no	L	Male	replicate 2	whole blood	no	AIM
GSM843889	Peripheral whole blood-control-U1-C058	GPL6102		Peripheral whole blood, control, U1, C058	total RNA	yes	no	130	no	yes	no	97	yes	no	1833442084_A	185	52.36	85	no	U1	Male	replicate 1	whole blood	no	control
GSM843890	Peripheral whole blood-control-W-C061	GPL6102		Peripheral whole blood, control, W, C061	total RNA	no	no	145	no	no	no	92	no	no	4760728003_A	183	51.69	85	no	W	Male	replicate 1	whole blood	no	control
GSM843891	Peripheral whole blood-AIM-Q-C063	GPL6102		Peripheral whole blood, AIM, Q, C063	total RNA	no	no	95	no	yes	no	67	yes	yes	4760728015_D	160	65.89	50	yes	Q	Female	replicate 1	whole blood	no	AIM
GSM843892	Peripheral whole blood-AIM-W1-C065	GPL6102		Peripheral whole blood, AIM, W1, C065	total RNA	no	yes	170	no	no	yes	99	yes	yes	1833442086_B	157	73.34	85	yes	W1	Female	replicate 1	whole blood	yes	AIM
GSM843893	Peripheral whole blood-control-V1-C066	GPL6102		Peripheral whole blood, control, V1, C066	total RNA	yes	no	140	no	no	no	89	yes	no	1833442084_D	169	59.87	80	no	V1	Male	replicate 1	whole blood	no	control
GSM843894	Peripheral whole blood-AIM-G-C069	GPL6102		Peripheral whole blood, AIM, G, C069	total RNA	no	no	145	yes	yes	no	97	no	yes	4320028043_D	170	65.78	90	yes	G	Male	replicate 1	whole blood	no	AIM
GSM843895	Peripheral whole blood-AIM-N1-C074	GPL6102		Peripheral whole blood, AIM, N1, C074	total RNA	no	yes	122.5	yes	no	no	92	no	yes	1833442077_E	174	63.7	77.5	yes	N1	Male	replicate 1	whole blood	no	AIM
GSM843896	Peripheral whole blood-AIMD6-H1-C078	GPL6102		Peripheral whole blood, AIMD6, H1, C078	total RNA	no	yes	NA	yes	no	no	93	yes	no	4785378065_E	175	69.85	NA	yes	H1	Male	replicate 1	whole blood	yes	AIMD6
GSM843897	Peripheral whole blood-control-M-C081	GPL6102		Peripheral whole blood, control, M, C081	total RNA	no	no	130	no	yes	no	107	yes	no	4203850044_D	162	58.05	85	no	M	Female	replicate 1	whole blood	no	control
GSM843898	Peripheral whole blood-control-M-C081dup	GPL6102		Peripheral whole blood, control, M, C081	total RNA	no	no	130	no	yes	no	107	yes	no	1833442095_D	162	58.05	85	no	M	Female	replicate 2	whole blood	no	control
GSM843899	Peripheral whole blood-control-HD-C083	GPL6102		Peripheral whole blood, control, HD, C083	total RNA	yes	no	130	no	no	no	60	no	no	4320028048_B	164	59.95	72.5	no	HD	Male	replicate 1	whole blood	no	control
GSM843900	Peripheral whole blood-control-F1-C098	GPL6102		Peripheral whole blood, control, F1, C098	total RNA	no	no	130	yes	yes	no	74	no	no	4785378045_E	155	75.32	82.5	no	F1	Male	replicate 1	whole blood	no	control
GSM843901	Peripheral whole blood-AIM-I-C099	GPL6102		Peripheral whole blood, AIM, I, C099	total RNA	no	no	NA	no	no	no	66	yes	no	4320028015_F	170	55.81	NA	no	I	Male	replicate 1	whole blood	no	AIM
GSM843902	Peripheral whole blood-control-I-C101	GPL6102		Peripheral whole blood, control, I, C101	total RNA	no	no	147.5	no	yes	no	83	no	no	4320028015_E	177	55.98	87.5	no	I	Male	replicate 1	whole blood	no	control
GSM843903	Peripheral whole blood-control-Y-C106	GPL6102		Peripheral whole blood, control, Y, C106	total RNA	no	no	135	no	no	no	65	yes	no	4785378011_A	144	78.57	80	no	Y	Female	replicate 1	whole blood	no	control
GSM843904	Peripheral whole blood-AIM-U1-C108	GPL6102		Peripheral whole blood, AIM, U1, C108	total RNA	yes	no	NA	no	yes	no	NA	no	no	1833442084_B	NA	52.1	NA	yes	U1	Male	replicate 1	whole blood	no	AIM
GSM843905	Peripheral whole blood-control-J-C109	GPL6102		Peripheral whole blood, control, J, C109	total RNA	no	yes	130	no	yes	no	71	yes	no	4320028027_A	150	78.69	80	yes	J	Female	replicate 1	whole blood	no	control
GSM843906	Peripheral whole blood-control-S1-C110	GPL6102		Peripheral whole blood, control, S1, C110	total RNA	no	yes	140	no	yes	no	80	yes	yes	1833442083_A	153	73.41	95	yes	S1	Female	replicate 1	whole blood	no	control
GSM843907	Peripheral whole blood-control-R-C116	GPL6102		Peripheral whole blood, control, R, C116	total RNA	yes	yes	127.5	no	no	no	70	yes	no	4760728015_E	160	66.19	80	no	R	Male	replicate 1	whole blood	yes	control
GSM843908	Peripheral whole blood-control-W1-C118	GPL6102		Peripheral whole blood, control, W1, C118	total RNA	no	no	137.5	yes	no	no	70	yes	yes	1833442086_A	152	73.56	80	yes	W1	Female	replicate 1	whole blood	yes	control
GSM843909	Peripheral whole blood-AIM-V1-C119	GPL6102		Peripheral whole blood, AIM, V1, C119	total RNA	yes	no	162.5	no	no	no	84	no	no	1833442084_E	166	59.56	95	no	V1	Male	replicate 1	whole blood	no	AIM
GSM843910	Peripheral whole blood-AIM-P-C120	GPL6102		Peripheral whole blood, AIM, P, C120	total RNA	no	no	140	no	no	no	113	no	yes	4760728015_B	172	57.57	95	no	P	Male	replicate 1	whole blood	no	AIM
GSM843911	Peripheral whole blood-control-L1-C124dup	GPL6102		Peripheral whole blood, control, L1, C124	total RNA	no	yes	145	no	no	no	66	yes	yes	1833442081_D	147	73.95	85	yes	L1	Female	replicate 1	whole blood	yes	control
GSM843912	Peripheral whole blood-AIM-N-C125	GPL6102		Peripheral whole blood, AIM, N, C125	total RNA	no	no	162.5	yes	yes	no	83	no	no	4760728013_B	169	79.39	65	no	N	Male	replicate 1	whole blood	yes	AIM
GSM843913	Peripheral whole blood-AIM-HD-C129	GPL6102		Peripheral whole blood, AIM, HD, C129	total RNA	yes	yes	145	no	no	no	102	no	no	4320028048_A	178	59.63	85	no	HD	Male	replicate 1	whole blood	no	AIM
GSM843914	Peripheral whole blood-control-H-C133	GPL6102		Peripheral whole blood, control, H, C133	total RNA	no	no	135	no	no	no	72	yes	no	4320028015_C	164	46.87	85	no	H	Female	replicate 1	whole blood	no	control
GSM843915	Peripheral whole blood-control-L-C138	GPL6102		Peripheral whole blood, control, L, C138	total RNA	yes	no	127.5	no	no	no	71	no	no	4203850044_A	169	57.4	80	no	L	Male	replicate 1	whole blood	no	control
GSM843916	Peripheral whole blood-control-L-C138dup	GPL6102		Peripheral whole blood, control, L, C138	total RNA	yes	no	127.5	no	no	no	71	no	no	1833442095_A	169	57.4	80	no	L	Male	replicate 2	whole blood	no	control
GSM843917	Peripheral whole blood-AIM-O-C139	GPL6102		Peripheral whole blood, AIM, O, C139	total RNA	no	no	120	no	no	no	86	no	yes	4760728013_E	161	67.94	77.5	yes	O	Male	replicate 1	whole blood	no	AIM
GSM843918	Peripheral whole blood-AIM-B-C147	GPL6102		Peripheral whole blood, AIM, B, C147	total RNA	no	no	NA	no	no	no	108	yes	yes	4370181019_E	170	61.81	NA	no	B	Male	replicate 1	whole blood	no	AIM
GSM843919	Peripheral whole blood-control-S-C149	GPL6102		Peripheral whole blood, control, S, C149	total RNA	yes	no	132.5	yes	no	no	96	yes	no	4203850098_C	178	57.83	82.5	no	S	Male	replicate 1	whole blood	no	control
GSM843920	Peripheral whole blood-control-T1-C150	GPL6102		Peripheral whole blood, control, T1, C150	total RNA	no	yes	150	no	yes	no	90	no	yes	1833442083_D	167	55.58	80	yes	T1	Male	replicate 1	whole blood	no	control
GSM843921	Peripheral whole blood-control-D-C163	GPL6102		Peripheral whole blood, control, D, C163	total RNA	no	no	157.5	no	yes	no	68	yes	no	4370181025_C	154	73.5	90	no	D	Female	replicate 1	whole blood	no	control
GSM843922	Peripheral whole blood-control-V-C168	GPL6102		Peripheral whole blood, control, V, C168	total RNA	yes	no	117.5	no	no	no	87	yes	no	4760728002_D	178	54.4	80	no	V	Male	replicate 1	whole blood	no	control
GSM843923	Peripheral whole blood-AIM-J-C170	GPL6102		Peripheral whole blood, AIM, J, C170	total RNA	no	no	NA	yes	no	no	NA	no	yes	4320028027_B	156	78.44	NA	yes	J	Female	replicate 1	whole blood	no	AIM
GSM843924	Peripheral whole blood-AIM-K-C172	GPL6102		Peripheral whole blood, AIM, K, C172	total RNA	no	yes	125	no	no	no	51	yes	no	4320028027_E	148	76.29	65	yes	K	Female	replicate 1	whole blood	yes	AIM
GSM843925	Peripheral whole blood-AIM-U-C174	GPL6102		Peripheral whole blood, AIM, U, C174	total RNA	no	no	137.5	no	no	no	94	no	no	4760728002_B	166	57.76	80	no	U	Male	replicate 1	whole blood	no	AIM
GSM843926	Peripheral whole blood-AIM-F-C181	GPL6102		Peripheral whole blood, AIM, F, C181	total RNA	no	yes	142.5	no	no	no	62	yes	yes	4320028043_A	156	73.25	77.5	yes	F	Female	replicate 1	whole blood	yes	AIM
GSM843927	Peripheral whole blood-AIM-V-C182	GPL6102		Peripheral whole blood, AIM, V, C182	total RNA	yes	no	127.5	no	no	no	NA	yes	no	4760728002_E	NA	53.69	70	no	V	Male	replicate 1	whole blood	no	AIM
GSM843928	Peripheral whole blood-AIM-ID-C184	GPL6102		Peripheral whole blood, AIM, ID, C184	total RNA	yes	no	147.5	yes	no	no	NA	no	no	4320028048_D	NA	60.05	92.5	no	ID	Male	replicate 1	whole blood	no	AIM
GSM843929	Peripheral whole blood-AIM-C1-C185	GPL6102		Peripheral whole blood, AIM, C1, C185	total RNA	no	yes	127.5	no	no	no	79	yes	yes	4785378044_A	160	70.34	80	yes	C1	Male	replicate 1	whole blood	yes	AIM
GSM843930	Peripheral whole blood-AIM-C1-C185dup	GPL6102		Peripheral whole blood, AIM, C1, C185	total RNA	no	yes	127.5	no	no	no	79	yes	yes	4785378065_A	160	70.34	80	yes	C1	Male	replicate 2	whole blood	yes	AIM
GSM843931	Peripheral whole blood-control-P-C187	GPL6102		Peripheral whole blood, control, P, C187	total RNA	no	no	125	no	no	no	98	yes	no	4760728015_A	174	58.61	80	no	P	Male	replicate 1	whole blood	no	control
GSM843932	Peripheral whole blood-AIM-F1-C194	GPL6102		Peripheral whole blood, AIM, F1, C194	total RNA	no	no	112.5	no	no	no	70	yes	no	4785378045_F	177	74.41	65	yes	F1	Male	replicate 1	whole blood	no	AIM
GSM843933	Peripheral whole blood-AIM-D1-C195	GPL6102		Peripheral whole blood, AIM, D1, C195	total RNA	no	yes	127.5	no	yes	no	118	yes	yes	4785378044_D	179	61.92	77.5	yes	D1	Male	replicate 1	whole blood	yes	AIM
GSM843934	Peripheral whole blood-control-M1-C198	GPL6102		Peripheral whole blood, control, M1, C198	total RNA	no	no	145	no	yes	no	80	yes	no	1833442077_A	165	63.28	80	no	M1	Male	replicate 1	whole blood	no	control
GSM843935	Peripheral whole blood-control-N1-C204	GPL6102		Peripheral whole blood, control, N1, C204	total RNA	no	no	117.5	no	no	no	82	yes	no	1833442077_D	176	64.77	75	yes	N1	Male	replicate 1	whole blood	no	control
GSM843936	Peripheral whole blood-AIM-R-C205	GPL6102		Peripheral whole blood, AIM, R, C205	total RNA	yes	yes	125	yes	yes	no	77	yes	no	4760728015_F	171	63.29	80	yes	R	Male	replicate 1	whole blood	yes	AIM
GSM843937	Peripheral whole blood-control-A1-C206	GPL6102		Peripheral whole blood, control, A1, C206	total RNA	no	no	155	yes	no	no	90	yes	yes	4785378018_A	160	73.48	95	no	A1	Male	replicate 1	whole blood	no	control
GSM843938	Peripheral whole blood-control-Z-C207	GPL6102		Peripheral whole blood, control, Z, C207	total RNA	no	yes	142.5	no	no	no	78	yes	yes	4785378011_D	176	70.65	95	no	Z	Male	replicate 1	whole blood	yes	control
GSM843939	Peripheral whole blood-control-E-C208	GPL6102		Peripheral whole blood, control, E, C208	total RNA	no	yes	135	no	no	no	70	yes	no	4370181025_E	159	79.35	80	no	E	Female	replicate 1	whole blood	yes	control
GSM843940	Peripheral whole blood-control-P1-C209	GPL6102		Peripheral whole blood, control, P1, C209	total RNA	yes	no	147.5	no	yes	no	97	yes	yes	1833442079_D	160	70.8	80	no	P1	Female	replicate 1	whole blood	no	control
GSM843941	Peripheral whole blood-control-X1-C210	GPL6102		Peripheral whole blood, control, X1, C210	total RNA	no	no	140	no	no	no	79	yes	yes	1833442086_D	154	47.97	85	no	X1	Female	replicate 1	whole blood	yes	control
GSM843942	Peripheral whole blood-control-G-C213	GPL6102		Peripheral whole blood, control, G, C213	total RNA	no	yes	140	no	yes	no	78	yes	no	4320028043_E	166	66.45	80	yes	G	Male	replicate 1	whole blood	no	control
GSM843943	Peripheral whole blood-control-B1-C221	GPL6102		Peripheral whole blood, control, B1, C221	total RNA	no	no	135	yes	yes	no	73	yes	no	4785378018_D	146	78.49	75	no	B1	Female	replicate 1	whole blood	yes	control
GSM843944	Peripheral whole blood-AIM-G1-C238	GPL6102		Peripheral whole blood, AIM, G1, C238	total RNA	no	yes	162.5	no	yes	no	94	yes	yes	4785378065_C	170	73.67	75	yes	G1	Male	replicate 1	whole blood	yes	AIM
GSM843945	Peripheral whole blood-control-ID-C250	GPL6102		Peripheral whole blood, control, ID, C250	total RNA	yes	no	135	no	no	no	NA	yes	no	4320028048_E	NA	61.82	75	yes	ID	Male	replicate 1	whole blood	no	control
GSM843946	Peripheral whole blood-control-B-C260	GPL6102		Peripheral whole blood, control, B, C260	total RNA	no	yes	115	no	yes	no	109	yes	yes	4370181019_D	176	62.37	82.5	yes	B	Male	replicate 1	whole blood	no	control
GSM843947	Peripheral whole blood-AIM-A1-C269	GPL6102		Peripheral whole blood, AIM, A1, C269	total RNA	no	no	NA	yes	no	no	98	yes	no	4785378018_B	172	70.31	NA	no	A1	Male	replicate 1	whole blood	no	AIM
GSM843948	Peripheral whole blood-control-G1-C272__1	GPL6102		Peripheral whole blood, control, G1, C272	total RNA	no	no	117.5	yes	no	no	86	yes	yes	4785378065_D	170	77.91	65	yes	G1	Male	replicate 1	whole blood	yes	control
GSM843949	Peripheral whole blood-control-U-C274	GPL6102		Peripheral whole blood, control, U, C274	total RNA	no	no	132.5	no	no	no	77	no	yes	4760728002_A	170	58.52	85	yes	U	Male	replicate 1	whole blood	no	control
GSM843950	Peripheral whole blood-control-A-C282	GPL6102		Peripheral whole blood, control, A, C282	total RNA	no	no	127.5	yes	yes	no	95	yes	yes	4370181019_A	174	59.71	82.5	yes	A	Male	replicate 1	whole blood	no	control
GSM843951	Peripheral whole blood-AIM-E1-C284	GPL6102		Peripheral whole blood, AIM, E1, C284	total RNA	yes	no	NA	no	no	no	88	no	no	4785378045_A	183	55.16	NA	no	E1	Male	replicate 1	whole blood	no	AIM
GSM843952	Peripheral whole blood-control-H1-C287	GPL6102		Peripheral whole blood, control, H1, C287	total RNA	no	no	145	no	no	no	85	yes	yes	4785378065_F	170	71.79	87.5	yes	H1	Male	replicate 1	whole blood	yes	control
GSM843953	Peripheral whole blood-AIM-W-C289	GPL6102		Peripheral whole blood, AIM, W, C289	total RNA	no	yes	125	yes	yes	no	93	yes	yes	4760728003_B	186	51.4	75	yes	W	Male	replicate 1	whole blood	no	AIM
GSM843954	Peripheral whole blood-control-O-C294	GPL6102		Peripheral whole blood, control, O, C294	total RNA	no	yes	130	yes	yes	no	84	no	no	4760728013_D	170	69.63	80	yes	O	Male	replicate 1	whole blood	no	control
GSM843955	Peripheral whole blood-control-E1-C302	GPL6102		Peripheral whole blood, control, E1, C302	total RNA	yes	yes	140	no	no	no	55	yes	no	4785378045_C	170	56	90	no	E1	Male	replicate 1	whole blood	no	control
GSM843956	Peripheral whole blood-control-D1-C304	GPL6102		Peripheral whole blood, control, D1, C304	total RNA	no	yes	145	no	no	yes	80	yes	no	4785378044_F	175	62.75	80	no	D1	Male	replicate 1	whole blood	yes	control
GSM843957	Peripheral whole blood-control-N-C310	GPL6102		Peripheral whole blood, control, N, C310	total RNA	no	yes	155	no	no	no	75	yes	no	4760728013_A	176	79.73	85	no	N	Male	replicate 1	whole blood	yes	control
GSM843958	Peripheral whole blood-control-C1-C348	GPL6102		Peripheral whole blood, control, C1, C348	total RNA	no	yes	130	yes	no	no	68	yes	yes	4785378044_C	160	71.9	70	yes	C1	Male	replicate 1	whole blood	yes	control
GSM843959	Peripheral whole blood-control-C1-C348dup	GPL6102		Peripheral whole blood, control, C1, C348	total RNA	no	yes	130	yes	no	no	68	yes	yes	4785378065_B	160	71.9	70	yes	C1	Male	replicate 2	whole blood	yes	control
GSM843960	Peripheral whole blood-AIM-P1-P003	GPL6102		Peripheral whole blood, AIM, P1, P003	total RNA	yes	no	115	yes	no	no	61	no	no	1833442079_E	155	70.18	65	no	P1	Female	replicate 1	whole blood	no	AIM
GSM843961	Peripheral whole blood-AIM-M-P008	GPL6102		Peripheral whole blood, AIM, M, P008	total RNA	no	yes	120	no	no	no	55	yes	yes	4203850044_E	146	57.55	66	no	M	Female	replicate 1	whole blood	no	AIM
GSM843962	Peripheral whole blood-AIM-M-P008dup	GPL6102		Peripheral whole blood, AIM, M, P008	total RNA	no	yes	120	no	no	no	55	yes	yes	1833442095_E	146	57.55	66	no	M	Female	replicate 2	whole blood	no	AIM
GSM843963	Peripheral whole blood-AIM-S-P009	GPL6102		Peripheral whole blood, AIM, S, P009	total RNA	yes	no	150.5	no	yes	no	86	no	no	4203850098_A	163	55.16	87	yes	S	Male	replicate 1	whole blood	no	AIM
GSM843964	Peripheral whole blood-AIMD6-E-P010	GPL6102		Peripheral whole blood, AIMD6, E, P010	total RNA	no	yes	NA	yes	no	no	NA	yes	no	4370181025_F	NA	78.65	NA	no	E	Female	replicate 1	whole blood	yes	AIMD6
GSM843965	Peripheral whole blood-AIM-A-P011	GPL6102		Peripheral whole blood, AIM, A, P011	total RNA	no	no	121	yes	no	no	101	no	no	4370181019_B	182	59.56	74	no	A	Male	replicate 1	whole blood	no	AIM
GSM843966	Peripheral whole blood-AIM-B1-P019	GPL6102		Peripheral whole blood, AIM, B1, P019	total RNA	no	yes	107.5	no	no	no	63	yes	yes	4785378018_E	147	77.27	72.5	yes	B1	Female	replicate 1	whole blood	yes	AIM

## Sheet: GSE66360_clinical
accession	title	platform	type	source	molecule	cohort	disease_status	cell type
GSM1620819	Muse_1_DISCOVERY_Control	GPL570		CD146+ Circulating Endothelial Cells	total RNA	DISCOVERY	Control	CD146+ Circulating Endothelial Cells
GSM1620820	Muse_2_DISCOVERY_Control	GPL570		CD146+ Circulating Endothelial Cells	total RNA	DISCOVERY	Control	CD146+ Circulating Endothelial Cells
GSM1620821	Muse_3_DISCOVERY_Control	GPL570		CD146+ Circulating Endothelial Cells	total RNA	DISCOVERY	Control	CD146+ Circulating Endothelial Cells
GSM1620822	Muse_4_DISCOVERY_Control	GPL570		CD146+ Circulating Endothelial Cells	total RNA	DISCOVERY	Control	CD146+ Circulating Endothelial Cells
GSM1620823	Muse_5_DISCOVERY_Control	GPL570		CD146+ Circulating Endothelial Cells	total RNA	DISCOVERY	Control	CD146+ Circulating Endothelial Cells
GSM1620824	Muse_6_DISCOVERY_Control	GPL570		CD146+ Circulating Endothelial Cells	total RNA	DISCOVERY	Control	CD146+ Circulating Endothelial Cells
GSM1620825	Muse_7_DISCOVERY_Control	GPL570		CD146+ Circulating Endothelial Cells	total RNA	DISCOVERY	Control	CD146+ Circulating Endothelial Cells
GSM1620826	Muse_8_DISCOVERY_Control	GPL570		CD146+ Circulating Endothelial Cells	total RNA	DISCOVERY	Control	CD146+ Circulating Endothelial Cells
GSM1620827	Muse_9_DISCOVERY_Control	GPL570		CD146+ Circulating Endothelial Cells	total RNA	DISCOVERY	Control	CD146+ Circulating Endothelial Cells
GSM1620828	Muse_10_DISCOVERY_Control	GPL570		CD146+ Circulating Endothelial Cells	total RNA	DISCOVERY	Control	CD146+ Circulating Endothelial Cells
GSM1620829	Muse_11_DISCOVERY_Control	GPL570		CD146+ Circulating Endothelial Cells	total RNA	DISCOVERY	Control	CD146+ Circulating Endothelial Cells
GSM1620830	Muse_12_DISCOVERY_Control	GPL570		CD146+ Circulating Endothelial Cells	total RNA	DISCOVERY	Control	CD146+ Circulating Endothelial Cells
GSM1620831	Muse_13_DISCOVERY_Control	GPL570		CD146+ Circulating Endothelial Cells	total RNA	DISCOVERY	Control	CD146+ Circulating Endothelial Cells
GSM1620832	Muse_14_DISCOVERY_Myocardial Infarction	GPL570		CD146+ Circulating Endothelial Cells	total RNA	DISCOVERY	Myocardial Infarction	CD146+ Circulating Endothelial Cells
GSM1620833	Muse_15_DISCOVERY_Myocardial Infarction	GPL570		CD146+ Circulating Endothelial Cells	total RNA	DISCOVERY	Myocardial Infarction	CD146+ Circulating Endothelial Cells
GSM1620834	Muse_16_DISCOVERY_Myocardial Infarction	GPL570		CD146+ Circulating Endothelial Cells	total RNA	DISCOVERY	Myocardial Infarction	CD146+ Circulating Endothelial Cells
GSM1620835	Muse_17_DISCOVERY_Myocardial Infarction	GPL570		CD146+ Circulating Endothelial Cells	total RNA	DISCOVERY	Myocardial Infarction	CD146+ Circulating Endothelial Cells
GSM1620836	Muse_18_DISCOVERY_Myocardial Infarction	GPL570		CD146+ Circulating Endothelial Cells	total RNA	DISCOVERY	Myocardial Infarction	CD146+ Circulating Endothelial Cells
GSM1620837	Muse_19_DISCOVERY_Myocardial Infarction	GPL570		CD146+ Circulating Endothelial Cells	total RNA	DISCOVERY	Myocardial Infarction	CD146+ Circulating Endothelial Cells
GSM1620838	Muse_20_DISCOVERY_Myocardial Infarction	GPL570		CD146+ Circulating Endothelial Cells	total RNA	DISCOVERY	Myocardial Infarction	CD146+ Circulating Endothelial Cells
GSM1620839	Muse_21_DISCOVERY_Myocardial Infarction	GPL570		CD146+ Circulating Endothelial Cells	total RNA	DISCOVERY	Myocardial Infarction	CD146+ Circulating Endothelial Cells
GSM1620840	Muse_22_DISCOVERY_Myocardial Infarction	GPL570		CD146+ Circulating Endothelial Cells	total RNA	DISCOVERY	Myocardial Infarction	CD146+ Circulating Endothelial Cells
GSM1620841	Muse_23_DISCOVERY_Myocardial Infarction	GPL570		CD146+ Circulating Endothelial Cells	total RNA	DISCOVERY	Myocardial Infarction	CD146+ Circulating Endothelial Cells
GSM1620842	Muse_24_DISCOVERY_Myocardial Infarction	GPL570		CD146+ Circulating Endothelial Cells	total RNA	DISCOVERY	Myocardial Infarction	CD146+ Circulating Endothelial Cells
GSM1620843	Muse_25_DISCOVERY_Myocardial Infarction	GPL570		CD146+ Circulating Endothelial Cells	total RNA	DISCOVERY	Myocardial Infarction	CD146+ Circulating Endothelial Cells
GSM1620844	Muse_26_DISCOVERY_Myocardial Infarction	GPL570		CD146+ Circulating Endothelial Cells	total RNA	DISCOVERY	Myocardial Infarction	CD146+ Circulating Endothelial Cells
GSM1620845	Muse_27_DISCOVERY_Myocardial Infarction	GPL570		CD146+ Circulating Endothelial Cells	total RNA	DISCOVERY	Myocardial Infarction	CD146+ Circulating Endothelial Cells
GSM1620846	Muse_28_DISCOVERY_Myocardial Infarction	GPL570		CD146+ Circulating Endothelial Cells	total RNA	DISCOVERY	Myocardial Infarction	CD146+ Circulating Endothelial Cells
GSM1620847	Muse_29_DISCOVERY_Myocardial Infarction	GPL570		CD146+ Circulating Endothelial Cells	total RNA	DISCOVERY	Myocardial Infarction	CD146+ Circulating Endothelial Cells
GSM1620848	Muse_30_DISCOVERY_Myocardial Infarction	GPL570		CD146+ Circulating Endothelial Cells	total RNA	DISCOVERY	Myocardial Infarction	CD146+ Circulating Endothelial Cells
GSM1620849	Muse_31_DISCOVERY_Myocardial Infarction	GPL570		CD146+ Circulating Endothelial Cells	total RNA	DISCOVERY	Myocardial Infarction	CD146+ Circulating Endothelial Cells
GSM1620850	Muse_32_DISCOVERY_Myocardial Infarction	GPL570		CD146+ Circulating Endothelial Cells	total RNA	DISCOVERY	Myocardial Infarction	CD146+ Circulating Endothelial Cells
GSM1620851	Muse_33_DISCOVERY_Myocardial Infarction	GPL570		CD146+ Circulating Endothelial Cells	total RNA	DISCOVERY	Myocardial Infarction	CD146+ Circulating Endothelial Cells
GSM1620852	Muse_34_DISCOVERY_Myocardial Infarction	GPL570		CD146+ Circulating Endothelial Cells	total RNA	DISCOVERY	Myocardial Infarction	CD146+ Circulating Endothelial Cells
GSM1620853	Muse_35_DISCOVERY_Control	GPL570		CD146+ Circulating Endothelial Cells	total RNA	DISCOVERY	Control	CD146+ Circulating Endothelial Cells
GSM1620854	Muse_36_DISCOVERY_Control	GPL570		CD146+ Circulating Endothelial Cells	total RNA	DISCOVERY	Control	CD146+ Circulating Endothelial Cells
GSM1620855	Muse_37_DISCOVERY_Control	GPL570		CD146+ Circulating Endothelial Cells	total RNA	DISCOVERY	Control	CD146+ Circulating Endothelial Cells
GSM1620856	Muse_38_DISCOVERY_Control	GPL570		CD146+ Circulating Endothelial Cells	total RNA	DISCOVERY	Control	CD146+ Circulating Endothelial Cells
GSM1620857	Muse_39_DISCOVERY_Control	GPL570		CD146+ Circulating Endothelial Cells	total RNA	DISCOVERY	Control	CD146+ Circulating Endothelial Cells
GSM1620858	Muse_40_DISCOVERY_Control	GPL570		CD146+ Circulating Endothelial Cells	total RNA	DISCOVERY	Control	CD146+ Circulating Endothelial Cells
GSM1620859	Muse_41_DISCOVERY_Control	GPL570		CD146+ Circulating Endothelial Cells	total RNA	DISCOVERY	Control	CD146+ Circulating Endothelial Cells
GSM1620860	Muse_42_DISCOVERY_Control	GPL570		CD146+ Circulating Endothelial Cells	total RNA	DISCOVERY	Control	CD146+ Circulating Endothelial Cells
GSM1620861	Muse_43_DISCOVERY_Control	GPL570		CD146+ Circulating Endothelial Cells	total RNA	DISCOVERY	Control	CD146+ Circulating Endothelial Cells
GSM1620862	Muse_44_VALIDATION_Control	GPL570		CD146+ Circulating Endothelial Cells	total RNA	VALIDATION	Control	CD146+ Circulating Endothelial Cells
GSM1620863	Muse_45_VALIDATION_Control	GPL570		CD146+ Circulating Endothelial Cells	total RNA	VALIDATION	Control	CD146+ Circulating Endothelial Cells
GSM1620864	Muse_46_VALIDATION_Control	GPL570		CD146+ Circulating Endothelial Cells	total RNA	VALIDATION	Control	CD146+ Circulating Endothelial Cells
GSM1620865	Muse_47_VALIDATION_Control	GPL570		CD146+ Circulating Endothelial Cells	total RNA	VALIDATION	Control	CD146+ Circulating Endothelial Cells
GSM1620866	Muse_48_VALIDATION_Control	GPL570		CD146+ Circulating Endothelial Cells	total RNA	VALIDATION	Control	CD146+ Circulating Endothelial Cells
GSM1620867	Muse_49_VALIDATION_Control	GPL570		CD146+ Circulating Endothelial Cells	total RNA	VALIDATION	Control	CD146+ Circulating Endothelial Cells
GSM1620868	Muse_50_VALIDATION_Control	GPL570		CD146+ Circulating Endothelial Cells	total RNA	VALIDATION	Control	CD146+ Circulating Endothelial Cells
GSM1620869	Muse_51_VALIDATION_Control	GPL570		CD146+ Circulating Endothelial Cells	total RNA	VALIDATION	Control	CD146+ Circulating Endothelial Cells
GSM1620870	Muse_52_VALIDATION_Control	GPL570		CD146+ Circulating Endothelial Cells	total RNA	VALIDATION	Control	CD146+ Circulating Endothelial Cells
GSM1620871	Muse_53_VALIDATION_Control	GPL570		CD146+ Circulating Endothelial Cells	total RNA	VALIDATION	Control	CD146+ Circulating Endothelial Cells
GSM1620872	Muse_54_VALIDATION_Control	GPL570		CD146+ Circulating Endothelial Cells	total RNA	VALIDATION	Control	CD146+ Circulating Endothelial Cells
GSM1620873	Muse_55_VALIDATION_Control	GPL570		CD146+ Circulating Endothelial Cells	total RNA	VALIDATION	Control	CD146+ Circulating Endothelial Cells
GSM1620874	Muse_56_VALIDATION_Control	GPL570		CD146+ Circulating Endothelial Cells	total RNA	VALIDATION	Control	CD146+ Circulating Endothelial Cells
GSM1620875	Muse_57_VALIDATION_Control	GPL570		CD146+ Circulating Endothelial Cells	total RNA	VALIDATION	Control	CD146+ Circulating Endothelial Cells
GSM1620876	Muse_58_VALIDATION_Control	GPL570		CD146+ Circulating Endothelial Cells	total RNA	VALIDATION	Control	CD146+ Circulating Endothelial Cells
GSM1620877	Muse_59_VALIDATION_Myocardial Infarction	GPL570		CD146+ Circulating Endothelial Cells	total RNA	VALIDATION	Myocardial Infarction	CD146+ Circulating Endothelial Cells
GSM1620878	Muse_60_VALIDATION_Myocardial Infarction	GPL570		CD146+ Circulating Endothelial Cells	total RNA	VALIDATION	Myocardial Infarction	CD146+ Circulating Endothelial Cells
GSM1620879	Muse_61_VALIDATION_Myocardial Infarction	GPL570		CD146+ Circulating Endothelial Cells	total RNA	VALIDATION	Myocardial Infarction	CD146+ Circulating Endothelial Cells
GSM1620880	Muse_62_VALIDATION_Myocardial Infarction	GPL570		CD146+ Circulating Endothelial Cells	total RNA	VALIDATION	Myocardial Infarction	CD146+ Circulating Endothelial Cells
GSM1620881	Muse_63_VALIDATION_Myocardial Infarction	GPL570		CD146+ Circulating Endothelial Cells	total RNA	VALIDATION	Myocardial Infarction	CD146+ Circulating Endothelial Cells
GSM1620882	Muse_64_VALIDATION_Myocardial Infarction	GPL570		CD146+ Circulating Endothelial Cells	total RNA	VALIDATION	Myocardial Infarction	CD146+ Circulating Endothelial Cells
GSM1620883	Muse_65_VALIDATION_Myocardial Infarction	GPL570		CD146+ Circulating Endothelial Cells	total RNA	VALIDATION	Myocardial Infarction	CD146+ Circulating Endothelial Cells
GSM1620884	Muse_66_VALIDATION_Myocardial Infarction	GPL570		CD146+ Circulating Endothelial Cells	total RNA	VALIDATION	Myocardial Infarction	CD146+ Circulating Endothelial Cells
GSM1620885	Muse_67_VALIDATION_Myocardial Infarction	GPL570		CD146+ Circulating Endothelial Cells	total RNA	VALIDATION	Myocardial Infarction	CD146+ Circulating Endothelial Cells
GSM1620886	Muse_68_VALIDATION_Myocardial Infarction	GPL570		CD146+ Circulating Endothelial Cells	total RNA	VALIDATION	Myocardial Infarction	CD146+ Circulating Endothelial Cells
GSM1620887	Muse_69_VALIDATION_Myocardial Infarction	GPL570		CD146+ Circulating Endothelial Cells	total RNA	VALIDATION	Myocardial Infarction	CD146+ Circulating Endothelial Cells
GSM1620888	Muse_70_VALIDATION_Myocardial Infarction	GPL570		CD146+ Circulating Endothelial Cells	total RNA	VALIDATION	Myocardial Infarction	CD146+ Circulating Endothelial Cells
GSM1620889	Muse_71_VALIDATION_Myocardial Infarction	GPL570		CD146+ Circulating Endothelial Cells	total RNA	VALIDATION	Myocardial Infarction	CD146+ Circulating Endothelial Cells
GSM1620890	Muse_72_VALIDATION_Myocardial Infarction	GPL570		CD146+ Circulating Endothelial Cells	total RNA	VALIDATION	Myocardial Infarction	CD146+ Circulating Endothelial Cells
GSM1620891	Muse_73_VALIDATION_Myocardial Infarction	GPL570		CD146+ Circulating Endothelial Cells	total RNA	VALIDATION	Myocardial Infarction	CD146+ Circulating Endothelial Cells
GSM1620892	Muse_74_VALIDATION_Control	GPL570		CD146+ Circulating Endothelial Cells	total RNA	VALIDATION	Control	CD146+ Circulating Endothelial Cells
GSM1620893	Muse_75_VALIDATION_Control	GPL570		CD146+ Circulating Endothelial Cells	total RNA	VALIDATION	Control	CD146+ Circulating Endothelial Cells
GSM1620894	Muse_76_VALIDATION_Control	GPL570		CD146+ Circulating Endothelial Cells	total RNA	VALIDATION	Control	CD146+ Circulating Endothelial Cells
GSM1620895	Muse_77_VALIDATION_Control	GPL570		CD146+ Circulating Endothelial Cells	total RNA	VALIDATION	Control	CD146+ Circulating Endothelial Cells
GSM1620896	Muse_78_VALIDATION_Control	GPL570		CD146+ Circulating Endothelial Cells	total RNA	VALIDATION	Control	CD146+ Circulating Endothelial Cells
GSM1620897	Muse_79_VALIDATION_Control	GPL570		CD146+ Circulating Endothelial Cells	total RNA	VALIDATION	Control	CD146+ Circulating Endothelial Cells
GSM1620898	Muse_80_VALIDATION_Control	GPL570		CD146+ Circulating Endothelial Cells	total RNA	VALIDATION	Control	CD146+ Circulating Endothelial Cells
GSM1620899	Muse_81_VALIDATION_Control	GPL570		CD146+ Circulating Endothelial Cells	total RNA	VALIDATION	Control	CD146+ Circulating Endothelial Cells
GSM1620900	Muse_82_VALIDATION_Control	GPL570		CD146+ Circulating Endothelial Cells	total RNA	VALIDATION	Control	CD146+ Circulating Endothelial Cells
GSM1620901	Muse_83_VALIDATION_Control	GPL570		CD146+ Circulating Endothelial Cells	total RNA	VALIDATION	Control	CD146+ Circulating Endothelial Cells
GSM1620902	Muse_84_VALIDATION_Control	GPL570		CD146+ Circulating Endothelial Cells	total RNA	VALIDATION	Control	CD146+ Circulating Endothelial Cells
GSM1620903	Muse_85_VALIDATION_Control	GPL570		CD146+ Circulating Endothelial Cells	total RNA	VALIDATION	Control	CD146+ Circulating Endothelial Cells
GSM1620904	Muse_86_VALIDATION_Control	GPL570		CD146+ Circulating Endothelial Cells	total RNA	VALIDATION	Control	CD146+ Circulating Endothelial Cells
GSM1620905	Muse_87_VALIDATION_Myocardial Infarction	GPL570		CD146+ Circulating Endothelial Cells	total RNA	VALIDATION	Myocardial Infarction	CD146+ Circulating Endothelial Cells
GSM1620906	Muse_88_VALIDATION_Myocardial Infarction	GPL570		CD146+ Circulating Endothelial Cells	total RNA	VALIDATION	Myocardial Infarction	CD146+ Circulating Endothelial Cells
GSM1620907	Muse_89_VALIDATION_Myocardial Infarction	GPL570		CD146+ Circulating Endothelial Cells	total RNA	VALIDATION	Myocardial Infarction	CD146+ Circulating Endothelial Cells
GSM1620908	Muse_90_VALIDATION_Myocardial Infarction	GPL570		CD146+ Circulating Endothelial Cells	total RNA	VALIDATION	Myocardial Infarction	CD146+ Circulating Endothelial Cells
GSM1620909	Muse_91_VALIDATION_Myocardial Infarction	GPL570		CD146+ Circulating Endothelial Cells	total RNA	VALIDATION	Myocardial Infarction	CD146+ Circulating Endothelial Cells
GSM1620910	Muse_92_VALIDATION_Myocardial Infarction	GPL570		CD146+ Circulating Endothelial Cells	total RNA	VALIDATION	Myocardial Infarction	CD146+ Circulating Endothelial Cells
GSM1620911	Muse_93_VALIDATION_Myocardial Infarction	GPL570		CD146+ Circulating Endothelial Cells	total RNA	VALIDATION	Myocardial Infarction	CD146+ Circulating Endothelial Cells
GSM1620912	Muse_94_VALIDATION_Myocardial Infarction	GPL570		CD146+ Circulating Endothelial Cells	total RNA	VALIDATION	Myocardial Infarction	CD146+ Circulating Endothelial Cells
GSM1620913	Muse_95_VALIDATION_Myocardial Infarction	GPL570		CD146+ Circulating Endothelial Cells	total RNA	VALIDATION	Myocardial Infarction	CD146+ Circulating Endothelial Cells
GSM1620914	Muse_96_VALIDATION_Myocardial Infarction	GPL570		CD146+ Circulating Endothelial Cells	total RNA	VALIDATION	Myocardial Infarction	CD146+ Circulating Endothelial Cells
GSM1620915	Muse_97_VALIDATION_Myocardial Infarction	GPL570		CD146+ Circulating Endothelial Cells	total RNA	VALIDATION	Myocardial Infarction	CD146+ Circulating Endothelial Cells
GSM1620916	Muse_98_VALIDATION_Myocardial Infarction	GPL570		CD146+ Circulating Endothelial Cells	total RNA	VALIDATION	Myocardial Infarction	CD146+ Circulating Endothelial Cells
GSM1620917	Muse_99_VALIDATION_Myocardial Infarction	GPL570		CD146+ Circulating Endothelial Cells	total RNA	VALIDATION	Myocardial Infarction	CD146+ Circulating Endothelial Cells
