# Supplementary material for: Identification of clinical diagnostic and immune cell infiltration characteristics of acute myocardial infarction with machine learning approach
Source: Sci Rep. 2025 Jul 20;15:26315. doi: 10.1038/s41598-025-11957-0 (PMC12277416; doi:10.1038/s41598-025-11957-0)
Supplement: Supplementary file 2 — Supplementary Material 2 [file 41598_2025_11957_MOESM2_ESM.xls]

## Sheet: The DEGs
limma_DEG	SVM_selected_features	Random Forest_selected_features	LASSO_features	WGCNA_features
CAMP	VNN3	DUSP1	TCN1	ABTB2
PADI4	FOS	FOS	GCA	ACOT11
MMP9	TP53INP2	VNN3	FOS	ADORA3
DENND3	IL18RAP	CLC	SLPI	ALOX15
ITGAM	RHOU	MXD1	IGF2R	BACE2
ALOX5AP	CLC	IGF2R	IL18RAP	C10ORF33
SIRPB1	USP10	IL18R1	GABARAPL1	C17ORF38
CYP4F3	IL8RA	FKBP5	VNN3	CAMK1
QPCT	CEBPD	CD160	PLA2G7	CCL23
DYSF	GPR97	PLA2G7	DUSP2	CCR3
P2RX1	PILRA	SLPI	IL7R	CLC
C5AR1	PHACTR1	TNFAIP3	CD160	EEF2K
OSCAR	DDIT3	IL18RAP	KLHL6	EMR4
TRIB1	DUSP1	DDIT4	RHOU	GFOD1
SLC11A1	TLE3	CEACAM8		GPR114
CRISPLD2	MOSC1	PILRA		GPR44
CPD	IGF2R	GABARAPL1		HS.551847
TCN1	HIVEP1	SAMSN1		IL5RA
PYGL	CD160	TCN1		LOC648885
MANSC1	CEBPB	PROK2		LOC653381
TLR4	ARV1	CD300LB		LTC4S
AQP9	KLHL6	IL8RA		MGC29671
RBP7	NFKBIA	HIVEP1		NDFIP2
HK3	SLC45A4	CYP4F3		OLIG1
CDA	GABARAPL1	LCN2		OLIG2
LCN2	ECHDC3	ZDHHC18		PAFAH2
ORM1	PSMA5	PHACTR1		PRSS33
CEACAM8	PPP1R15A	NKG7		RHOBTB3
NFIL3	TMEM2	PLAC8		SLC29A1
CEBPD	IRS2	ALPL		SMPD3
IRAK3	XPO6
SLC2A3	MEGF9
RGS2	ZNF467
BST1	DUSP2
EMR3	DYSF
IRS2	NR4A2
CMTM2	AQP9
OSM	ZDHHC18
LRG1	PADI4
FPR1
MXD1
MCEMP1
CLEC4D
FKBP5
S100P
ABHD5
GK
SIGLEC5
SIPA1L2
CSF3R
GPR97
CLEC4E
ADM
S100A12
ECHDC3
ALPL
TREM1
VNN1
PELI1
DUSP1
GCA
ACSL1
PROK2
FOS
SLPI
LY96
CD55
FCGR3B
FOLR3
PFKFB4
ZDHHC18
SLC45A4
XPO6
SLA
RNF24
TREML2
IGF2R
GALNAC4S-6ST
ZNF467
IL8RA
IL18R1
MOSC1
USP10
IL18RAP
NR4A2
GABARAPL1
THBD
PLAUR
JDP2
TP53INP2
PPP1R15A
FOSL2
PHACTR1
PDE4B
CSTA
NFKBIA
IER3
THBS1
HIVEP1
MME
PILRA
RGS1
DDIT3
LILRA2
SAMSN1
TMCC3
DOCK5
SYTL3
CXCL1
VNN3
LILRA3
DIRC2
IFNGR1
PLA2G7
TLE3
PELI2
G0S2
STAT3
CEBPB
TNFAIP3
DUSP2
CD300LB
CSNK1D
IFRD1
CEACAM4
AVPI1
GPX3
PLK2
DDIT4
BEST1
TMEM2
MEGF9
OGFRL1
REM2
GZMK
KLRG1
EOMES
GZMA
NKG7
CCL5
CD2
IL7R
CD160
CLC
ARV1
PRPSAP2
SOCS2
KLHL6
ZMAT3
CRLS1
PSMA5
MITD1
NRIP1
SLC30A5
PLAC8
ACTL6A
RHOU
AGK
AMPD3
