# Supplementary material for: Identification of clinical diagnostic and immune cell infiltration characteristics of acute myocardial infarction with machine learning approach
Source: Sci Rep. 2025 Jul 20;15:26315. doi: 10.1038/s41598-025-11957-0 (PMC12277416; doi:10.1038/s41598-025-11957-0)
Supplement: Supplementary file 3 — Supplementary Material 3 [file 41598_2025_11957_MOESM3_ESM.xls]

## Sheet: DEGs.GO
ONTOLOGY	ID	Description	GeneRatio	BgRatio	pvalue	p.adjust	qvalue	geneID	Count
BP	GO:0032496	response to lipopolysaccharide	22/145	343/18723	2.37661e-14	6.1887e-11	5.1535e-11	CAMP/C5AR1/TRIB1/SLC11A1/TLR4/LCN2/IRAK3/ADM/ALPL/PELI1/FOS/SLPI/LY96/CD55/THBD/PDE4B/NFKBIA/LILRA2/CXCL1/CEBPB/TNFAIP3/CCL5	22
BP	GO:0002237	response to molecule of bacterial origin	22/145	363/18723	7.56344e-14	9.84759e-11	8.20036e-11	CAMP/C5AR1/TRIB1/SLC11A1/TLR4/LCN2/IRAK3/ADM/ALPL/PELI1/FOS/SLPI/LY96/CD55/THBD/PDE4B/NFKBIA/LILRA2/CXCL1/CEBPB/TNFAIP3/CCL5	22
BP	GO:0001819	positive regulation of cytokine production	19/145	467/18723	3.72958e-09	3.23727e-06	2.69576e-06	C5AR1/SLC11A1/TLR4/ORM1/IRAK3/OSM/PELI1/LY96/CD55/IL18R1/PDE4B/THBS1/DDIT3/LILRA2/IFNGR1/STAT3/CEBPB/CD2/CD160	19
BP	GO:0071216	cellular response to biotic stimulus	14/145	246/18723	7.47359e-09	4.75022e-06	3.95563e-06	CAMP/TRIB1/TLR4/LCN2/LY96/CD55/PDE4B/NFKBIA/DDIT3/LILRA2/CXCL1/CEBPB/TNFAIP3/CCL5	14
BP	GO:0071222	cellular response to lipopolysaccharide	13/145	209/18723	9.121e-09	4.75022e-06	3.95563e-06	CAMP/TRIB1/TLR4/LCN2/LY96/CD55/PDE4B/NFKBIA/LILRA2/CXCL1/CEBPB/TNFAIP3/CCL5	13
BP	GO:0071219	cellular response to molecule of bacterial origin	13/145	221/18723	1.77851e-08	6.4443e-06	5.36634e-06	CAMP/TRIB1/TLR4/LCN2/LY96/CD55/PDE4B/NFKBIA/LILRA2/CXCL1/CEBPB/TNFAIP3/CCL5	13
BP	GO:0031663	lipopolysaccharide-mediated signaling pathway	8/145	60/18723	1.94068e-08	6.4443e-06	5.36634e-06	TRIB1/TLR4/LY96/CD55/NFKBIA/LILRA2/TNFAIP3/CCL5	8
BP	GO:0002274	myeloid leukocyte activation	13/145	223/18723	1.97982e-08	6.4443e-06	5.36634e-06	ITGAM/DYSF/C5AR1/SLC11A1/TLR4/CLEC4D/S100A12/IL18RAP/THBS1/LILRA2/IFNGR1/CCL5/CD2	13
BP	GO:0071621	granulocyte chemotaxis	9/145	125/18723	5.57193e-07	0.000161214	0.000134248	C5AR1/BST1/CSF3R/S100A12/TREM1/PDE4B/THBS1/CXCL1/CCL5	9
BP	GO:0034142	toll-like receptor 4 signaling pathway	6/145	43/18723	9.36324e-07	0.000198057	0.000164927	TLR4/PELI1/LY96/NFKBIA/LILRA2/TNFAIP3	6
BP	GO:0050867	positive regulation of cell activation	15/145	420/18723	9.54069e-07	0.000198057	0.000164927	ITGAM/SIRPB1/TLR4/BST1/IRS2/CLEC4D/VNN1/PELI1/CD55/THBS1/LILRA2/CCL5/CD2/IL7R/CD160	15
BP	GO:0001659	temperature homeostasis	10/145	174/18723	1.03792e-06	0.000198057	0.000164927	TLR4/LCN2/ACSL1/IL18R1/DDIT3/TLE3/G0S2/STAT3/CEBPB/PLAC8	10
BP	GO:0097529	myeloid leukocyte migration	11/145	220/18723	1.17142e-06	0.000198057	0.000164927	C5AR1/BST1/CSF3R/S100A12/TREM1/DUSP1/PDE4B/THBS1/CXCL1/PLA2G7/CCL5	11
BP	GO:0032103	positive regulation of response to external stimulus	15/145	427/18723	1.17233e-06	0.000198057	0.000164927	ALOX5AP/C5AR1/TLR4/OSM/S100A12/LY96/IL18RAP/THBD/NFKBIA/THBS1/LILRA2/PLA2G7/CEBPB/CCL5/CD160	15
BP	GO:0031664	regulation of lipopolysaccharide-mediated signaling pathway	5/145	25/18723	1.21908e-06	0.000198057	0.000164927	TRIB1/LY96/CD55/LILRA2/TNFAIP3	5
BP	GO:0030593	neutrophil chemotaxis	8/145	103/18723	1.36306e-06	0.000198057	0.000164927	C5AR1/BST1/CSF3R/S100A12/TREM1/PDE4B/CXCL1/CCL5	8
BP	GO:0032760	positive regulation of tumor necrosis factor production	8/145	103/18723	1.36306e-06	0.000198057	0.000164927	TLR4/ORM1/LY96/THBS1/LILRA2/IFNGR1/STAT3/CD2	8
BP	GO:0032640	tumor necrosis factor production	10/145	181/18723	1.48593e-06	0.000198057	0.000164927	TLR4/ORM1/IRAK3/LY96/THBS1/LILRA2/IFNGR1/STAT3/TNFAIP3/CD2	10
BP	GO:0032680	regulation of tumor necrosis factor production	10/145	181/18723	1.48593e-06	0.000198057	0.000164927	TLR4/ORM1/IRAK3/LY96/THBS1/LILRA2/IFNGR1/STAT3/TNFAIP3/CD2	10
BP	GO:0030595	leukocyte chemotaxis	11/145	230/18723	1.80865e-06	0.000198057	0.000164927	C5AR1/BST1/CSF3R/S100A12/TREM1/DUSP1/PDE4B/THBS1/CXCL1/PLA2G7/CCL5	11
BP	GO:1903557	positive regulation of tumor necrosis factor superfamily cytokine production	8/145	107/18723	1.82064e-06	0.000198057	0.000164927	TLR4/ORM1/LY96/THBS1/LILRA2/IFNGR1/STAT3/CD2	8
BP	GO:0106106	cold-induced thermogenesis	9/145	144/18723	1.82947e-06	0.000198057	0.000164927	TLR4/LCN2/ACSL1/IL18R1/DDIT3/TLE3/G0S2/CEBPB/PLAC8	9
BP	GO:0120161	regulation of cold-induced thermogenesis	9/145	144/18723	1.82947e-06	0.000198057	0.000164927	TLR4/LCN2/ACSL1/IL18R1/DDIT3/TLE3/G0S2/CEBPB/PLAC8	9
BP	GO:0071706	tumor necrosis factor superfamily cytokine production	10/145	186/18723	1.90147e-06	0.000198057	0.000164927	TLR4/ORM1/IRAK3/LY96/THBS1/LILRA2/IFNGR1/STAT3/TNFAIP3/CD2	10
BP	GO:1903555	regulation of tumor necrosis factor superfamily cytokine production	10/145	186/18723	1.90147e-06	0.000198057	0.000164927	TLR4/ORM1/IRAK3/LY96/THBS1/LILRA2/IFNGR1/STAT3/TNFAIP3/CD2	10
BP	GO:0097530	granulocyte migration	9/145	148/18723	2.29672e-06	0.000230025	0.000191548	C5AR1/BST1/CSF3R/S100A12/TREM1/PDE4B/THBS1/CXCL1/CCL5	9
BP	GO:0002526	acute inflammatory response	8/145	112/18723	2.57097e-06	0.000247956	0.000206479	ALOX5AP/LCN2/ORM1/OSM/TREM1/VNN1/STAT3/CEBPB	8
BP	GO:0002696	positive regulation of leukocyte activation	14/145	409/18723	3.66459e-06	0.0003356	0.000279463	ITGAM/SIRPB1/TLR4/BST1/IRS2/CLEC4D/VNN1/PELI1/CD55/THBS1/CCL5/CD2/IL7R/CD160	14
BP	GO:1990845	adaptive thermogenesis	9/145	157/18723	3.73749e-06	0.0003356	0.000279463	TLR4/LCN2/ACSL1/IL18R1/DDIT3/TLE3/G0S2/CEBPB/PLAC8	9
BP	GO:0019221	cytokine-mediated signaling pathway	15/145	472/18723	4.01199e-06	0.000348241	0.000289989	IRAK3/OSM/CSF3R/ACSL1/IL18R1/IL18RAP/NFKBIA/LILRA2/CXCL1/LILRA3/IFNGR1/STAT3/TNFAIP3/CCL5/IL7R	15
BP	GO:1990266	neutrophil migration	8/145	122/18723	4.87867e-06	0.000409808	0.000341258	C5AR1/BST1/CSF3R/S100A12/TREM1/PDE4B/CXCL1/CCL5	8
BP	GO:0042110	T cell activation	15/145	487/18723	5.85125e-06	0.000476146	0.000396499	SIRPB1/SLC11A1/VNN1/PELI1/CD55/TREML2/IL18R1/STAT3/CEBPB/EOMES/CCL5/CD2/IL7R/CD160/CLC	15
BP	GO:0002544	chronic inflammatory response	4/145	18/18723	9.70542e-06	0.000765846	0.000637741	VNN1/THBS1/TNFAIP3/CCL5	4
BP	GO:0031349	positive regulation of defense response	11/145	278/18723	1.10689e-05	0.000826034	0.000687861	ALOX5AP/TLR4/OSM/S100A12/IL18RAP/NFKBIA/LILRA2/PLA2G7/CEBPB/CCL5/CD160	11
BP	GO:0002367	cytokine production involved in immune response	7/145	98/18723	1.11026e-05	0.000826034	0.000687861	TLR4/IRAK3/TREM1/CD55/IL18R1/CD160/CLC	7
BP	GO:0042742	defense response to bacterium	12/145	350/18723	1.83977e-05	0.00130739	0.0010887	CAMP/C5AR1/SLC11A1/TLR4/LCN2/S100A12/TREM1/SLPI/CEBPB/IL7R/CD160/PLAC8	12
BP	GO:0042116	macrophage activation	7/145	106/18723	1.85766e-05	0.00130739	0.0010887	ITGAM/DYSF/C5AR1/SLC11A1/TLR4/THBS1/IFNGR1	7
BP	GO:0032729	positive regulation of interferon-gamma production	6/145	72/18723	1.99567e-05	0.00136756	0.0011388	SLC11A1/TLR4/IL18R1/PDE4B/CD2/CD160	6
BP	GO:0032609	interferon-gamma production	7/145	112/18723	2.65701e-05	0.00172972	0.00144038	SLC11A1/TLR4/IL18R1/PDE4B/DDIT3/CD2/CD160	7
BP	GO:0032649	regulation of interferon-gamma production	7/145	112/18723	2.65701e-05	0.00172972	0.00144038	SLC11A1/TLR4/IL18R1/PDE4B/DDIT3/CD2/CD160	7
BP	GO:0060326	cell chemotaxis	11/145	310/18723	3.03575e-05	0.00191688	0.00159624	C5AR1/BST1/CSF3R/S100A12/TREM1/DUSP1/PDE4B/THBS1/CXCL1/PLA2G7/CCL5	11
BP	GO:0050900	leukocyte migration	12/145	369/18723	3.09175e-05	0.00191688	0.00159624	MMP9/C5AR1/BST1/CSF3R/S100A12/TREM1/DUSP1/PDE4B/THBS1/CXCL1/PLA2G7/CCL5	12
BP	GO:0002683	negative regulation of immune system process	13/145	434/18723	3.37123e-05	0.00204155	0.00170006	TRIB1/TLR4/IRAK3/PELI1/DUSP1/CD55/THBS1/SAMSN1/CEBPB/TNFAIP3/PLK2/IL7R/CD160	13
BP	GO:0070661	leukocyte proliferation	11/145	318/18723	3.82933e-05	0.00226626	0.00188718	SLC11A1/TLR4/BST1/IRS2/PELI1/CD55/CEBPB/TNFAIP3/CCL5/IL7R/CLC	11
BP	GO:1901214	regulation of neuron death	11/145	319/18723	3.94009e-05	0.00228	0.00189862	ITGAM/C5AR1/TLR4/LCN2/FOS/NR4A2/DDIT3/STAT3/CEBPB/DDIT4/CCL5	11
BP	GO:0002224	toll-like receptor signaling pathway	7/145	121/18723	4.37053e-05	0.0024741	0.00206025	TLR4/IRAK3/PELI1/LY96/NFKBIA/LILRA2/TNFAIP3	7
BP	GO:0050727	regulation of inflammatory response	12/145	386/18723	4.78396e-05	0.00265051	0.00220716	MMP9/ALOX5AP/TLR4/BST1/OSM/S100A12/NFKBIA/PLA2G7/CEBPB/TNFAIP3/PLK2/CCL5	12
BP	GO:0015911	long-chain fatty acid import across plasma membrane	3/145	10/18723	5.24643e-05	0.00284619	0.0023701	IRS2/ACSL1/THBS1	3
BP	GO:0002221	pattern recognition receptor signaling pathway	8/145	172/18723	5.89847e-05	0.00313461	0.00261028	TLR4/IRAK3/CLEC4E/PELI1/LY96/NFKBIA/LILRA2/TNFAIP3	8
BP	GO:0002764	immune response-regulating signaling pathway	13/145	468/18723	7.27788e-05	0.00379032	0.0031563	C5AR1/TLR4/IRAK3/FPR1/CLEC4E/PELI1/LY96/PDE4B/NFKBIA/LILRA2/TNFAIP3/CD160/KLHL6	13
BP	GO:0046651	lymphocyte proliferation	10/145	288/18723	8.42571e-05	0.00430207	0.00358245	SLC11A1/TLR4/BST1/IRS2/PELI1/CD55/CEBPB/CCL5/IL7R/CLC	10
BP	GO:0002819	regulation of adaptive immune response	8/145	183/18723	9.11034e-05	0.00450979	0.00375542	SLC11A1/CD55/IL18R1/SAMSN1/TNFAIP3/IL7R/CD160/CLC	8
BP	GO:0032943	mononuclear cell proliferation	10/145	291/18723	9.17891e-05	0.00450979	0.00375542	SLC11A1/TLR4/BST1/IRS2/PELI1/CD55/CEBPB/CCL5/IL7R/CLC	10
BP	GO:0002718	regulation of cytokine production involved in immune response	6/145	96/18723	0.000101702	0.0049043	0.00408394	TLR4/IRAK3/CD55/IL18R1/CD160/CLC	6
BP	GO:1901216	positive regulation of neuron death	6/145	97/18723	0.000107723	0.00510022	0.00424709	ITGAM/TLR4/LCN2/FOS/DDIT3/DDIT4	6
BP	GO:0001906	cell killing	8/145	188/18723	0.000109885	0.00510966	0.00425495	CAMP/ITGAM/S100A12/TREM1/CD55/IL18RAP/IL7R/CD160	8
BP	GO:0032757	positive regulation of interleukin-8 production	5/145	62/18723	0.000117958	0.00524743	0.00436968	TLR4/DDIT3/LILRA2/STAT3/CD2	5
BP	GO:0070997	neuron death	11/145	361/18723	0.000118957	0.00524743	0.00436968	ITGAM/C5AR1/TLR4/LCN2/FOS/NR4A2/DDIT3/STAT3/CEBPB/DDIT4/CCL5	11
BP	GO:0050729	positive regulation of inflammatory response	7/145	142/18723	0.000120234	0.00524743	0.00436968	ALOX5AP/TLR4/OSM/S100A12/NFKBIA/PLA2G7/CEBPB	7
BP	GO:0031665	negative regulation of lipopolysaccharide-mediated signaling pathway	3/145	13/18723	0.000122924	0.00524743	0.00436968	TRIB1/LILRA2/TNFAIP3	3
BP	GO:0032494	response to peptidoglycan	3/145	13/18723	0.000122924	0.00524743	0.00436968	CAMP/C5AR1/IRAK3	3
BP	GO:0070663	regulation of leukocyte proliferation	9/145	245/18723	0.000125695	0.00527921	0.00439614	TLR4/BST1/IRS2/PELI1/CD55/CEBPB/TNFAIP3/CCL5/CLC	9
BP	GO:0051090	regulation of DNA-binding transcription factor activity	12/145	440/18723	0.000164817	0.00681244	0.0056729	TRIB1/TLR4/IRAK3/S100A12/PELI1/IL18R1/IL18RAP/NFKBIA/DDIT3/STAT3/TNFAIP3/EOMES	12
BP	GO:0042119	neutrophil activation	4/145	36/18723	0.000167657	0.00682156	0.0056805	ITGAM/IL18RAP/LILRA2/CCL5	4
BP	GO:0097242	amyloid-beta clearance	4/145	38/18723	0.000207588	0.00831629	0.0069252	ITGAM/C5AR1/MME/IFNGR1	4
BP	GO:0070431	nucleotide-binding oligomerization domain containing 2 signaling pathway	3/145	16/18723	0.000236621	0.00920629	0.00766633	TLR4/NFKBIA/TNFAIP3	3
BP	GO:0002831	regulation of response to biotic stimulus	10/145	327/18723	0.000236875	0.00920629	0.00766633	TRIB1/TLR4/IRAK3/LY96/CD55/IL18RAP/LILRA2/TNFAIP3/CCL5/CD160	10
BP	GO:0050863	regulation of T cell activation	10/145	329/18723	0.000248706	0.00939396	0.0078226	SIRPB1/VNN1/PELI1/CD55/CEBPB/CCL5/CD2/IL7R/CD160/CLC	10
BP	GO:0071347	cellular response to interleukin-1	6/145	113/18723	0.000248918	0.00939396	0.0078226	CAMP/LCN2/IRAK3/USP10/CEBPB/CCL5	6
BP	GO:0044539	long-chain fatty acid import into cell	3/145	17/18723	0.000285698	0.0104783	0.00872553	IRS2/ACSL1/THBS1	3
BP	GO:0140354	lipid import into cell	3/145	17/18723	0.000285698	0.0104783	0.00872553	IRS2/ACSL1/THBS1	3
BP	GO:0032635	interleukin-6 production	7/145	165/18723	0.0003031	0.010812	0.00900341	TLR4/ORM1/IRAK3/LILRA2/STAT3/CEBPB/TNFAIP3	7
BP	GO:0032675	regulation of interleukin-6 production	7/145	165/18723	0.0003031	0.010812	0.00900341	TLR4/ORM1/IRAK3/LILRA2/STAT3/CEBPB/TNFAIP3	7
BP	GO:0030890	positive regulation of B cell proliferation	4/145	42/18723	0.000307315	0.0108142	0.00900526	TLR4/BST1/IRS2/PELI1	4
BP	GO:0036230	granulocyte activation	4/145	43/18723	0.00033681	0.0116802	0.0097264	ITGAM/IL18RAP/LILRA2/CCL5	4
BP	GO:1902001	fatty acid transmembrane transport	3/145	18/18723	0.000340896	0.0116802	0.0097264	IRS2/ACSL1/THBS1	3
BP	GO:0050670	regulation of lymphocyte proliferation	8/145	225/18723	0.000373314	0.0125601	0.0104591	TLR4/BST1/IRS2/PELI1/CD55/CEBPB/CCL5/CLC	8
BP	GO:0002688	regulation of leukocyte chemotaxis	6/145	122/18723	0.000376224	0.0125601	0.0104591	C5AR1/BST1/DUSP1/THBS1/PLA2G7/CCL5	6
BP	GO:0002703	regulation of leukocyte mediated immunity	8/145	226/18723	0.000384521	0.0126746	0.0105545	ITGAM/TLR4/CD55/IL18R1/IL18RAP/IL7R/CD160/CLC	8
BP	GO:0032944	regulation of mononuclear cell proliferation	8/145	227/18723	0.000396	0.0128898	0.0107337	TLR4/BST1/IRS2/PELI1/CD55/CEBPB/CCL5/CLC	8
BP	GO:0010759	positive regulation of macrophage chemotaxis	3/145	19/18723	0.000402523	0.0129404	0.0107758	C5AR1/THBS1/CCL5	3
BP	GO:0043405	regulation of MAP kinase activity	7/145	177/18723	0.000462912	0.0145232	0.0120938	TRIB1/TLR4/IRAK3/RGS2/S100A12/DUSP1/THBS1	7
BP	GO:0098739	import across plasma membrane	7/145	177/18723	0.000462912	0.0145232	0.0120938	P2RX1/LCN2/SLC2A3/RGS2/IRS2/ACSL1/THBS1	7
BP	GO:0120163	negative regulation of cold-induced thermogenesis	4/145	47/18723	0.000475265	0.0147332	0.0122688	TLR4/IL18R1/DDIT3/TLE3	4
BP	GO:0051251	positive regulation of lymphocyte activation	10/145	362/18723	0.000527952	0.016174	0.0134685	SIRPB1/TLR4/BST1/IRS2/VNN1/PELI1/CD55/CCL5/IL7R/CD160	10
BP	GO:0046683	response to organophosphorus	6/145	131/18723	0.000549579	0.0163215	0.0135913	P2RX1/AQP9/DUSP1/FOS/THBD/CRLS1	6
BP	GO:0072593	reactive oxygen species metabolic process	8/145	239/18723	0.000556871	0.0163215	0.0135913	ITGAM/TLR4/LCN2/BST1/THBS1/STAT3/GPX3/DDIT4	8
BP	GO:0006953	acute-phase response	4/145	49/18723	0.000557838	0.0163215	0.0135913	LCN2/ORM1/STAT3/CEBPB	4
BP	GO:0009409	response to cold	4/145	49/18723	0.000557838	0.0163215	0.0135913	ADM/FOS/NFKBIA/PLAC8	4
BP	GO:1903706	regulation of hemopoiesis	10/145	367/18723	0.000587117	0.0169872	0.0141457	TRIB1/TLR4/CSF3R/VNN1/FOS/NFKBIA/STAT3/CEBPB/CD2/IL7R	10
BP	GO:0043433	negative regulation of DNA-binding transcription factor activity	7/145	185/18723	0.000602491	0.0170229	0.0141754	TRIB1/IRAK3/PELI1/NFKBIA/DDIT3/TNFAIP3/EOMES	7
BP	GO:0050873	brown fat cell differentiation	4/145	50/18723	0.000602727	0.0170229	0.0141754	RGS2/LRG1/CEBPB/PLAC8	4
BP	GO:0050829	defense response to Gram-negative bacterium	5/145	88/18723	0.00060796	0.0170229	0.0141754	CAMP/SLC11A1/TLR4/TREM1/CD160	5
BP	GO:0032891	negative regulation of organic acid transport	3/145	22/18723	0.000628923	0.0174225	0.0145082	RGS2/IRS2/THBS1	3
BP	GO:0071622	regulation of granulocyte chemotaxis	4/145	51/18723	0.000650121	0.0177468	0.0147782	C5AR1/BST1/THBS1/CCL5	4
BP	GO:0045936	negative regulation of phosphate metabolic process	11/145	441/18723	0.000654259	0.0177468	0.0147782	TRIB1/CDA/IRAK3/RGS2/IRS2/DUSP1/PPP1R15A/SAMSN1/STAT3/TNFAIP3/DDIT4	11
BP	GO:0010563	negative regulation of phosphorus metabolic process	11/145	442/18723	0.00066657	0.0178943	0.0149011	TRIB1/CDA/IRAK3/RGS2/IRS2/DUSP1/PPP1R15A/SAMSN1/STAT3/TNFAIP3/DDIT4	11
BP	GO:0050671	positive regulation of lymphocyte proliferation	6/145	137/18723	0.000695883	0.0184906	0.0153976	TLR4/BST1/IRS2/PELI1/CD55/CCL5	6
BP	GO:0045980	negative regulation of nucleotide metabolic process	3/145	23/18723	0.000719174	0.0188255	0.0156765	CDA/STAT3/DDIT4	3
BP	GO:0032946	positive regulation of mononuclear cell proliferation	6/145	138/18723	0.000722944	0.0188255	0.0156765	TLR4/BST1/IRS2/PELI1/CD55/CCL5	6
BP	GO:0045744	negative regulation of G protein-coupled receptor signaling pathway	4/145	53/18723	0.000752732	0.0194071	0.0161608	RGS2/ADM/PDE4B/CCL5	4
BP	GO:0032088	negative regulation of NF-kappaB transcription factor activity	5/145	93/18723	0.00078201	0.0199643	0.0166248	IRAK3/PELI1/NFKBIA/DDIT3/TNFAIP3	5
BP	GO:0050777	negative regulation of immune response	7/145	194/18723	0.000797483	0.0201616	0.0167891	IRAK3/CD55/SAMSN1/TNFAIP3/PLK2/IL7R/CD160	7
BP	GO:0001706	endoderm formation	4/145	54/18723	0.000808104	0.0202337	0.0168491	MMP9/DUSP1/DUSP2/EOMES	4
BP	GO:0070555	response to interleukin-1	6/145	143/18723	0.000870685	0.021593	0.0179811	CAMP/LCN2/IRAK3/USP10/CEBPB/CCL5	6
BP	GO:0070423	nucleotide-binding oligomerization domain containing signaling pathway	3/145	25/18723	0.00092347	0.022686	0.0188912	TLR4/NFKBIA/TNFAIP3	3
BP	GO:0120162	positive regulation of cold-induced thermogenesis	5/145	97/18723	0.000946075	0.0230241	0.0191728	LCN2/ACSL1/G0S2/CEBPB/PLAC8	5
BP	GO:0031341	regulation of cell killing	5/145	99/18723	0.0010371	0.0243516	0.0202782	ITGAM/CD55/IL18RAP/IL7R/CD160	5
BP	GO:0042100	B cell proliferation	5/145	99/18723	0.0010371	0.0243516	0.0202782	TLR4/BST1/IRS2/PELI1/IL7R	5
BP	GO:0035872	nucleotide-binding domain, leucine rich repeat containing receptor signaling pathway	3/145	26/18723	0.00103803	0.0243516	0.0202782	TLR4/NFKBIA/TNFAIP3	3
BP	GO:1905523	positive regulation of macrophage migration	3/145	26/18723	0.00103803	0.0243516	0.0202782	C5AR1/THBS1/CCL5	3
BP	GO:0070665	positive regulation of leukocyte proliferation	6/145	150/18723	0.00111541	0.0259333	0.0215953	TLR4/BST1/IRS2/PELI1/CD55/CCL5	6
BP	GO:0002820	negative regulation of adaptive immune response	4/145	59/18723	0.00112873	0.0260108	0.0216599	CD55/SAMSN1/IL7R/CD160	4
BP	GO:0010758	regulation of macrophage chemotaxis	3/145	27/18723	0.00116119	0.0262934	0.0218952	C5AR1/THBS1/CCL5	3
BP	GO:0034143	regulation of toll-like receptor 4 signaling pathway	3/145	27/18723	0.00116119	0.0262934	0.0218952	PELI1/LILRA2/TNFAIP3	3
BP	GO:0032677	regulation of interleukin-8 production	5/145	102/18723	0.00118561	0.026529	0.0220914	TLR4/DDIT3/LILRA2/STAT3/CD2	5
BP	GO:0051092	positive regulation of NF-kappaB transcription factor activity	6/145	152/18723	0.00119418	0.026529	0.0220914	TLR4/IRAK3/S100A12/IL18R1/IL18RAP/STAT3	6
BP	GO:0009620	response to fungus	4/145	60/18723	0.00120216	0.026529	0.0220914	TLR4/CLEC4D/CLEC4E/S100A12	4
BP	GO:0032637	interleukin-8 production	5/145	103/18723	0.00123844	0.0271	0.0225669	TLR4/DDIT3/LILRA2/STAT3/CD2	5
BP	GO:0045637	regulation of myeloid cell differentiation	7/145	210/18723	0.00126457	0.0273027	0.0227357	TRIB1/TLR4/CSF3R/FOS/NFKBIA/STAT3/CEBPB	7
BP	GO:0062197	cellular response to chemical stress	9/145	337/18723	0.00126867	0.0273027	0.0227357	MMP9/TLR4/LCN2/VNN1/FOS/IL18RAP/NR4A2/DDIT3/TNFAIP3	9
BP	GO:0002507	tolerance induction	3/145	28/18723	0.0012932	0.0276023	0.0229852	IRAK3/TNFAIP3/CLC	3
BP	GO:0002697	regulation of immune effector process	9/145	339/18723	0.00132165	0.0279804	0.0233	ITGAM/TLR4/IRAK3/CD55/IL18R1/IL18RAP/IL7R/CD160/CLC	9
BP	GO:0062207	regulation of pattern recognition receptor signaling pathway	5/145	105/18723	0.00134931	0.0283091	0.0235738	TLR4/IRAK3/PELI1/LILRA2/TNFAIP3	5
BP	GO:0032731	positive regulation of interleukin-1 beta production	4/145	62/18723	0.00135893	0.0283091	0.0235738	TLR4/ORM1/LILRA2/STAT3	4
BP	GO:0002366	leukocyte activation involved in immune response	8/145	275/18723	0.00137779	0.0284744	0.0237114	ITGAM/DYSF/SLC11A1/TLR4/IL18R1/LILRA2/STAT3/EOMES	8
BP	GO:0045765	regulation of angiogenesis	9/145	342/18723	0.00140447	0.0286798	0.0238824	CAMP/C5AR1/LRG1/ADM/THBS1/STAT3/TNFAIP3/PLK2/CD160	9
BP	GO:2000377	regulation of reactive oxygen species metabolic process	6/145	157/18723	0.00140976	0.0286798	0.0238824	ITGAM/TLR4/LCN2/BST1/THBS1/STAT3	6
BP	GO:0090025	regulation of monocyte chemotaxis	3/145	29/18723	0.00143428	0.0289524	0.0241094	DUSP1/PLA2G7/CCL5	3
BP	GO:0002263	cell activation involved in immune response	8/145	279/18723	0.00150942	0.0301715	0.0251247	ITGAM/DYSF/SLC11A1/TLR4/IL18R1/LILRA2/STAT3/EOMES	8
BP	GO:0006940	regulation of smooth muscle contraction	4/145	64/18723	0.00152943	0.0301715	0.0251247	P2RX1/RGS2/PROK2/DOCK5	4
BP	GO:0030888	regulation of B cell proliferation	4/145	64/18723	0.00152943	0.0301715	0.0251247	TLR4/BST1/IRS2/PELI1	4
BP	GO:0045088	regulation of innate immune response	7/145	218/18723	0.00156702	0.0303415	0.0252662	TLR4/IRAK3/IL18RAP/LILRA2/TNFAIP3/CCL5/CD160	7
BP	GO:0007249	I-kappaB kinase/NF-kappaB signaling	8/145	281/18723	0.00157888	0.0303415	0.0252662	TLR4/S100A12/PELI1/USP10/NFKBIA/PELI2/TNFAIP3/PLK2	8
BP	GO:1901342	regulation of vasculature development	9/145	348/18723	0.00158264	0.0303415	0.0252662	CAMP/C5AR1/LRG1/ADM/THBS1/STAT3/TNFAIP3/PLK2/CD160	9
BP	GO:0070229	negative regulation of lymphocyte apoptotic process	3/145	30/18723	0.00158466	0.0303415	0.0252662	IRS2/CCL5/IL7R	3
BP	GO:0002720	positive regulation of cytokine production involved in immune response	4/145	65/18723	0.00162003	0.0307924	0.0256417	TLR4/CD55/IL18R1/CD160	4
BP	GO:0032611	interleukin-1 beta production	5/145	110/18723	0.0016584	0.0310682	0.0258713	TLR4/ORM1/LILRA2/STAT3/TNFAIP3	5
BP	GO:0032651	regulation of interleukin-1 beta production	5/145	110/18723	0.0016584	0.0310682	0.0258713	TLR4/ORM1/LILRA2/STAT3/TNFAIP3	5
BP	GO:0032715	negative regulation of interleukin-6 production	4/145	66/18723	0.0017143	0.0316598	0.026364	TLR4/ORM1/IRAK3/TNFAIP3	4
BP	GO:1905953	negative regulation of lipid localization	4/145	66/18723	0.0017143	0.0316598	0.026364	IRS2/ABHD5/NFKBIA/THBS1	4
BP	GO:0002700	regulation of production of molecular mediator of immune response	6/145	164/18723	0.00176001	0.0322752	0.0268764	TLR4/IRAK3/CD55/IL18R1/CD160/CLC	6
BP	GO:0032890	regulation of organic acid transport	4/145	67/18723	0.00181231	0.0330017	0.0274814	RGS2/IRS2/ACSL1/THBS1	4
BP	GO:0034599	cellular response to oxidative stress	8/145	288/18723	0.00184221	0.0331882	0.0276367	MMP9/TLR4/LCN2/VNN1/FOS/IL18RAP/NR4A2/TNFAIP3	8
BP	GO:0002460	adaptive immune response based on somatic recombination of immune receptors built from immunoglobulin superfamily domains	9/145	356/18723	0.00184804	0.0331882	0.0276367	SLC11A1/TLR4/CD55/IL18R1/STAT3/TNFAIP3/IL7R/CLC/KLHL6	9
BP	GO:2000191	regulation of fatty acid transport	3/145	32/18723	0.00191418	0.0341405	0.0284297	IRS2/ACSL1/THBS1	3
BP	GO:0071900	regulation of protein serine/threonine kinase activity	9/145	359/18723	0.0019563	0.034279	0.0285451	TRIB1/TLR4/IRAK3/RGS2/S100A12/DUSP1/ACSL1/THBS1/TNFAIP3	9
BP	GO:0098657	import into cell	7/145	227/18723	0.00197172	0.034279	0.0285451	P2RX1/LCN2/SLC2A3/RGS2/IRS2/ACSL1/THBS1	7
BP	GO:0002706	regulation of lymphocyte mediated immunity	6/145	168/18723	0.00198776	0.034279	0.0285451	CD55/IL18R1/IL18RAP/IL7R/CD160/CLC	6
BP	GO:0002822	regulation of adaptive immune response based on somatic recombination of immune receptors built from immunoglobulin superfamily domains	6/145	168/18723	0.00198776	0.034279	0.0285451	SLC11A1/CD55/IL18R1/TNFAIP3/IL7R/CLC	6
BP	GO:0002833	positive regulation of response to biotic stimulus	6/145	168/18723	0.00198776	0.034279	0.0285451	TLR4/LY96/IL18RAP/LILRA2/CCL5/CD160	6
BP	GO:0071675	regulation of mononuclear cell migration	5/145	115/18723	0.0020166	0.0345475	0.0287686	C5AR1/DUSP1/THBS1/PLA2G7/CCL5	5
BP	GO:0045444	fat cell differentiation	7/145	229/18723	0.00207175	0.0352604	0.0293623	RGS2/LRG1/NR4A2/JDP2/DDIT3/CEBPB/PLAC8	7
BP	GO:0002548	monocyte chemotaxis	4/145	70/18723	0.00212954	0.0360087	0.0299854	S100A12/DUSP1/PLA2G7/CCL5	4
BP	GO:0051101	regulation of DNA binding	5/145	118/18723	0.00225691	0.0379161	0.0315737	MMP9/PLAUR/NFKBIA/DDIT3/GZMA	5
BP	GO:0070227	lymphocyte apoptotic process	4/145	72/18723	0.00236114	0.0394128	0.0328201	IRS2/CCL5/IL7R/CLC	4
BP	GO:0032732	positive regulation of interleukin-1 production	4/145	73/18723	0.00248319	0.0411861	0.0342968	TLR4/ORM1/LILRA2/STAT3	4
BP	GO:0006979	response to oxidative stress	10/145	446/18723	0.00251816	0.0413658	0.0344464	MMP9/TLR4/LCN2/VNN1/DUSP1/FOS/IL18RAP/NR4A2/TNFAIP3/GPX3	10
BP	GO:0003056	regulation of vascular associated smooth muscle contraction	2/145	10/18723	0.00257345	0.0413658	0.0344464	P2RX1/DOCK5	2
BP	GO:0033089	positive regulation of T cell differentiation in thymus	2/145	10/18723	0.00257345	0.0413658	0.0344464	VNN1/IL7R	2
BP	GO:0040015	negative regulation of multicellular organism growth	2/145	10/18723	0.00257345	0.0413658	0.0344464	SOCS2/PLAC8	2
BP	GO:0051918	negative regulation of fibrinolysis	2/145	10/18723	0.00257345	0.0413658	0.0344464	THBD/THBS1	2
BP	GO:0019730	antimicrobial humoral response	5/145	122/18723	0.00260895	0.0416791	0.0347073	CAMP/SLC11A1/S100A12/SLPI/CXCL1	5
BP	GO:0034121	regulation of toll-like receptor signaling pathway	4/145	75/18723	0.00274017	0.043378	0.036122	IRAK3/PELI1/LILRA2/TNFAIP3	4
BP	GO:0001909	leukocyte mediated cytotoxicity	5/145	124/18723	0.00279916	0.043378	0.036122	ITGAM/TREM1/IL18RAP/IL7R/CD160	5
BP	GO:0048660	regulation of smooth muscle cell proliferation	6/145	180/18723	0.00280598	0.043378	0.036122	MMP9/TRIB1/TLR4/THBS1/TNFAIP3/CCL5	6
BP	GO:0031100	animal organ regeneration	4/145	76/18723	0.00287525	0.043378	0.036122	C5AR1/ADM/IGF2R/CEBPB	4
BP	GO:0032720	negative regulation of tumor necrosis factor production	4/145	76/18723	0.00287525	0.043378	0.036122	TLR4/ORM1/IRAK3/TNFAIP3	4
BP	GO:2000379	positive regulation of reactive oxygen species metabolic process	4/145	76/18723	0.00287525	0.043378	0.036122	ITGAM/TLR4/LCN2/THBS1	4
BP	GO:0045766	positive regulation of angiogenesis	6/145	181/18723	0.00288404	0.043378	0.036122	CAMP/C5AR1/LRG1/ADM/THBS1/STAT3	6
BP	GO:1904018	positive regulation of vasculature development	6/145	181/18723	0.00288404	0.043378	0.036122	CAMP/C5AR1/LRG1/ADM/THBS1/STAT3	6
BP	GO:1905952	regulation of lipid localization	6/145	181/18723	0.00288404	0.043378	0.036122	IRS2/ABHD5/ACSL1/NFKBIA/THBS1/ARV1	6
BP	GO:0030099	myeloid cell differentiation	9/145	381/18723	0.00291442	0.043378	0.036122	MMP9/OSCAR/TRIB1/TLR4/CSF3R/FOS/NFKBIA/STAT3/CEBPB	9
BP	GO:0002369	T cell cytokine production	3/145	37/18723	0.00291519	0.043378	0.036122	CD55/IL18R1/CLC	3
BP	GO:0002724	regulation of T cell cytokine production	3/145	37/18723	0.00291519	0.043378	0.036122	CD55/IL18R1/CLC	3
BP	GO:0007492	endoderm development	4/145	77/18723	0.00301481	0.0446055	0.0371442	MMP9/DUSP1/DUSP2/EOMES	4
BP	GO:0042326	negative regulation of phosphorylation	9/145	385/18723	0.0031229	0.0447058	0.0372277	TRIB1/IRAK3/RGS2/IRS2/DUSP1/SAMSN1/STAT3/TNFAIP3/DDIT4	9
BP	GO:0048659	smooth muscle cell proliferation	6/145	184/18723	0.00312802	0.0447058	0.0372277	MMP9/TRIB1/TLR4/THBS1/TNFAIP3/CCL5	6
BP	GO:0002604	regulation of dendritic cell antigen processing and presentation	2/145	11/18723	0.00312938	0.0447058	0.0372277	SLC11A1/THBS1	2
BP	GO:0042789	mRNA transcription by RNA polymerase II	2/145	11/18723	0.00312938	0.0447058	0.0372277	C5AR1/STAT3	2
BP	GO:0071492	cellular response to UV-A	2/145	11/18723	0.00312938	0.0447058	0.0372277	MMP9/MME	2
BP	GO:1990440	positive regulation of transcription from RNA polymerase II promoter in response to endoplasmic reticulum stress	2/145	11/18723	0.00312938	0.0447058	0.0372277	DDIT3/CEBPB	2
BP	GO:0048246	macrophage chemotaxis	3/145	38/18723	0.00314727	0.0447058	0.0372277	C5AR1/THBS1/CCL5	3
BP	GO:1903556	negative regulation of tumor necrosis factor superfamily cytokine production	4/145	78/18723	0.00315894	0.0447058	0.0372277	TLR4/ORM1/IRAK3/TNFAIP3	4
BP	GO:0032612	interleukin-1 production	5/145	128/18723	0.00320942	0.0449318	0.037416	TLR4/ORM1/LILRA2/STAT3/TNFAIP3	5
BP	GO:0032652	regulation of interleukin-1 production	5/145	128/18723	0.00320942	0.0449318	0.037416	TLR4/ORM1/LILRA2/STAT3/TNFAIP3	5
BP	GO:0033002	muscle cell proliferation	7/145	248/18723	0.00323039	0.0449836	0.037459	MMP9/TRIB1/TLR4/THBS1/STAT3/TNFAIP3/CCL5	7
BP	GO:0043122	regulation of I-kappaB kinase/NF-kappaB signaling	7/145	249/18723	0.00330277	0.0457468	0.0380946	TLR4/S100A12/PELI1/USP10/PELI2/TNFAIP3/PLK2	7
BP	GO:0006959	humoral immune response	8/145	317/18723	0.00332367	0.0457928	0.0381329	CAMP/SLC11A1/BST1/S100A12/TREM1/SLPI/CD55/CXCL1	8
BP	GO:0045089	positive regulation of innate immune response	5/145	131/18723	0.00354433	0.048576	0.0404506	TLR4/IL18RAP/LILRA2/CCL5/CD160	5
BP	GO:0048708	astrocyte differentiation	4/145	81/18723	0.00361938	0.0493449	0.0410908	C5AR1/TLR4/IFNGR1/STAT3	4
BP	GO:0034122	negative regulation of toll-like receptor signaling pathway	3/145	40/18723	0.00364468	0.049431	0.0411625	IRAK3/LILRA2/TNFAIP3	3
CC	GO:0070820	tertiary granule	20/150	164/19550	1.30372e-18	2.85514e-16	2.6486e-16	CAMP/MMP9/ITGAM/QPCT/OSCAR/SLC11A1/TCN1/CDA/ORM1/CEACAM8/SLC2A3/LRG1/FPR1/MCEMP1/CLEC4D/SIGLEC5/CD55/FOLR3/CXCL1/LILRA3	20
CC	GO:0042581	specific granule	19/150	160/19550	1.65444e-17	1.81161e-15	1.68056e-15	CAMP/ITGAM/QPCT/P2RX1/OSCAR/TCN1/LCN2/ORM1/CEACAM8/SLC2A3/BST1/LRG1/MCEMP1/CLEC4D/SLPI/FOLR3/PLAUR/CXCL1/LILRA3	19
CC	GO:0034774	secretory granule lumen	21/150	322/19550	6.11893e-14	3.6251e-12	3.36287e-12	CAMP/QPCT/OSCAR/CRISPLD2/TCN1/PYGL/HK3/CDA/LCN2/ORM1/LRG1/S100P/S100A12/GCA/SLPI/FOLR3/THBS1/CXCL1/PSMA5/PLAC8/AMPD3	21
CC	GO:0060205	cytoplasmic vesicle lumen	21/150	325/19550	7.33931e-14	3.6251e-12	3.36287e-12	CAMP/QPCT/OSCAR/CRISPLD2/TCN1/PYGL/HK3/CDA/LCN2/ORM1/LRG1/S100P/S100A12/GCA/SLPI/FOLR3/THBS1/CXCL1/PSMA5/PLAC8/AMPD3	21
CC	GO:0031983	vesicle lumen	21/150	327/19550	8.2765e-14	3.6251e-12	3.36287e-12	CAMP/QPCT/OSCAR/CRISPLD2/TCN1/PYGL/HK3/CDA/LCN2/ORM1/LRG1/S100P/S100A12/GCA/SLPI/FOLR3/THBS1/CXCL1/PSMA5/PLAC8/AMPD3	21
CC	GO:0030667	secretory granule membrane	20/150	311/19550	3.29504e-13	1.20269e-11	1.11569e-11	ITGAM/SIRPB1/P2RX1/C5AR1/SLC11A1/CEACAM8/SLC2A3/BST1/FPR1/MCEMP1/CLEC4D/SIGLEC5/VNN1/CD55/FCGR3B/IGF2R/PLAUR/MME/LILRA3/SLC30A5	20
CC	GO:0101002	ficolin-1-rich granule	16/150	185/19550	9.76178e-13	3.05404e-11	2.83312e-11	MMP9/QPCT/SLC11A1/CRISPLD2/PYGL/HK3/CDA/SLC2A3/LRG1/FPR1/CLEC4D/SIGLEC5/CD55/LILRA3/PSMA5/AMPD3	16
CC	GO:1904724	tertiary granule lumen	10/150	55/19550	1.13693e-11	3.11236e-10	2.88722e-10	CAMP/MMP9/QPCT/OSCAR/TCN1/CDA/ORM1/LRG1/FOLR3/CXCL1	10
CC	GO:0035580	specific granule lumen	10/150	62/19550	3.99261e-11	9.71536e-10	9.01257e-10	CAMP/QPCT/OSCAR/TCN1/LCN2/ORM1/LRG1/SLPI/FOLR3/CXCL1	10
CC	GO:0035579	specific granule membrane	9/150	91/19550	3.32211e-08	7.27542e-07	6.74913e-07	ITGAM/P2RX1/CEACAM8/SLC2A3/BST1/MCEMP1/CLEC4D/PLAUR/LILRA3	9
CC	GO:0070821	tertiary granule membrane	8/150	73/19550	8.77986e-08	1.74799e-06	1.62154e-06	ITGAM/SLC11A1/CEACAM8/SLC2A3/MCEMP1/CLEC4D/SIGLEC5/LILRA3	8
CC	GO:0101003	ficolin-1-rich granule membrane	7/150	61/19550	4.19506e-07	7.65598e-06	7.10215e-06	SLC11A1/SLC2A3/FPR1/CLEC4D/SIGLEC5/CD55/LILRA3	7
CC	GO:1904813	ficolin-1-rich granule lumen	9/150	124/19550	4.85323e-07	8.17582e-06	7.58439e-06	MMP9/QPCT/CRISPLD2/PYGL/HK3/CDA/LRG1/PSMA5/AMPD3	9
CC	GO:0031225	anchored component of membrane	10/150	170/19550	7.78391e-07	1.21763e-05	1.12954e-05	CEACAM8/BST1/ALPL/VNN1/CD55/FCGR3B/FOLR3/PLAUR/CD2/CD160	10
CC	GO:0019898	extrinsic component of membrane	8/150	309/19550	0.00269789	0.0393892	0.0365398	BST1/FOLR3/SLA/PLAUR/RGS1/SYTL3/SOCS2/MITD1	8
MF	GO:0140375	immune receptor activity	10/149	144/18368	2.76474e-07	0.000107549	9.54564e-05	C5AR1/FPR1/CSF3R/IL18R1/IL18RAP/LILRA2/LILRA3/IFNGR1/IL7R/CD160	10
MF	GO:0035259	glucocorticoid receptor binding	4/149	14/18368	3.90799e-06	0.000682322	0.000605606	NR4A2/STAT3/CEBPB/NRIP1	4
MF	GO:0050135	NAD(P)+ nucleosidase activity	4/149	16/18368	7.01617e-06	0.000682322	0.000605606	TLR4/BST1/IL18R1/IL18RAP	4
MF	GO:0061809	NAD+ nucleotidase, cyclic ADP-ribose generating	4/149	16/18368	7.01617e-06	0.000682322	0.000605606	TLR4/BST1/IL18R1/IL18RAP	4
MF	GO:0038187	pattern recognition receptor activity	4/149	26/18368	5.41067e-05	0.0042095	0.00373621	TLR4/CLEC4D/CLEC4E/LY96	4
MF	GO:0003953	NAD+ nucleosidase activity	4/149	28/18368	7.31742e-05	0.00457335	0.00405915	TLR4/BST1/IL18R1/IL18RAP	4
MF	GO:0005536	glucose binding	3/149	11/18368	8.22968e-05	0.00457335	0.00405915	PYGL/HK3/SLC2A3	3
MF	GO:0048029	monosaccharide binding	5/149	71/18368	0.000277971	0.0135163	0.0119966	PYGL/HK3/SLC2A3/CLEC4D/IGF2R	5
MF	GO:0032393	MHC class I receptor activity	3/149	17/18368	0.000327253	0.0141446	0.0125543	LILRA2/LILRA3/CD160	3
MF	GO:0030246	carbohydrate binding	9/149	271/18368	0.000374932	0.0145849	0.012945	PYGL/HK3/SLC2A3/CLEC4D/SIGLEC5/CLEC4E/IGF2R/KLRG1/CLC	9
MF	GO:0016799	hydrolase activity, hydrolyzing N-glycosyl compounds	4/149	50/18368	0.000716736	0.0253464	0.0224966	TLR4/BST1/IL18R1/IL18RAP	4
MF	GO:0001965	G-protein alpha-subunit binding	3/149	24/18368	0.000934366	0.030289	0.0268835	RGS2/IGF2R/RGS1	3
MF	GO:0004896	cytokine receptor activity	5/149	97/18368	0.00116265	0.0347899	0.0308784	CSF3R/IL18R1/IL18RAP/IFNGR1/IL7R	5

## Sheet: DEGs.KEGG
ID	Description	GeneRatio	BgRatio	pvalue	p.adjust	qvalue	geneID	Count
hsa04380	Osteoclast differentiation	9/83	128/8114	5.6046e-06	0.00103685	0.000861339	10326/126014/2353/2215/2355/4792/11027/11026/3459	9
hsa04668	TNF signaling pathway	8/83	112/8114	1.71093e-05	0.00158261	0.00131472	4318/2353/8809/4792/2919/1051/7128/6352	8
hsa04657	IL-17 signaling pathway	7/83	94/8114	4.5338e-05	0.00279584	0.00232258	4318/3934/2353/4792/2919/1051/7128	7
hsa05140	Leishmaniasis	6/83	77/8114	0.000126796	0.00586431	0.00487164	3684/7099/2353/2215/4792/3459	6
hsa05417	Lipid and atherosclerosis	9/83	215/8114	0.000326786	0.0120911	0.0100444	4318/7099/2353/23643/4792/1649/2919/6774/6352	9
hsa04640	Hematopoietic cell lineage	6/83	99/8114	0.0005012	0.0133852	0.0111194	3684/1441/1604/4311/914/3575	6
hsa05321	Inflammatory bowel disease	5/83	65/8114	0.000506468	0.0133852	0.0111194	7099/8809/8807/3459/6774	5
hsa04613	Neutrophil extracellular trap formation	8/83	190/8114	0.000685901	0.0158615	0.0131765	820/23569/3684/728/7099/366/2357/2215	8
hsa04610	Complement and coagulation cascades	5/83	85/8114	0.00171499	0.0352526	0.0292852	3684/728/1604/7056/5329	5
hsa05235	PD-L1 expression and PD-1 checkpoint pathway in cancer	5/83	89/8114	0.00210224	0.0380582	0.0316159	7099/2353/4792/3459/6774	5
hsa05152	Tuberculosis	7/83	180/8114	0.00236303	0.0380582	0.0316159	820/3684/7099/26253/2215/3459/1051	7
hsa05134	Legionellosis	4/83	57/8114	0.00266375	0.0380582	0.0316159	3684/7099/4792/2919	4
hsa04621	NOD-like receptor signaling pathway	7/83	184/8114	0.00267436	0.0380582	0.0316159	820/7099/23710/4792/2919/7128/6352	7
hsa05150	Staphylococcus aureus infection	5/83	96/8114	0.00292829	0.0386952	0.0321451	820/3684/728/2357/2215	5
hsa05142	Chagas disease	5/83	102/8114	0.00380473	0.0449954	0.0373789	7099/2353/4792/3459/6352	5
hsa04064	NF-kappa B signaling pathway	5/83	104/8114	0.00413472	0.0449954	0.0373789	7099/23643/4792/2919/7128	5
hsa04620	Toll-like receptor signaling pathway	5/83	104/8114	0.00413472	0.0449954	0.0373789	7099/2353/23643/4792/6352	5
