# Supplementary material for: Identification of clinical diagnostic and immune cell infiltration characteristics of acute myocardial infarction with machine learning approach
Source: Sci Rep. 2025 Jul 20;15:26315. doi: 10.1038/s41598-025-11957-0 (PMC12277416; doi:10.1038/s41598-025-11957-0)
Supplement: Supplementary file 4 — Supplementary Material 4 [file 41598_2025_11957_MOESM4_ESM.xls]

## Sheet: SVM_results
Variables	Accuracy	Kappa	AccuracySD	KappaSD
1	0.7	0.402711	0.127516	0.253062
2	0.711579	0.423614	0.0442544	0.0874978
3	0.670526	0.339269	0.106285	0.21534
4	0.67	0.337808	0.0795938	0.161957
5	0.660526	0.319991	0.0895511	0.179042
6	0.680526	0.359494	0.0915321	0.186131
7	0.67	0.339414	0.0939956	0.189608
8	0.670526	0.340171	0.122664	0.245934
9	0.690526	0.379958	0.147293	0.295386
10	0.702105	0.40271	0.158959	0.319778
11	0.681053	0.360029	0.11485	0.227982
12	0.712632	0.427198	0.109114	0.217388
13	0.702105	0.403652	0.0875648	0.172486
14	0.682105	0.365526	0.111391	0.222514
15	0.661053	0.322371	0.0871088	0.172248
16	0.672105	0.344129	0.11102	0.221236
17	0.671053	0.341928	0.072881	0.144937
18	0.67	0.341547	0.0597084	0.115881
19	0.670526	0.341619	0.0546457	0.107965
20	0.671053	0.343305	0.0504138	0.100148
21	0.660526	0.321619	0.0724521	0.144004
22	0.64	0.279932	0.0904437	0.179627
23	0.681053	0.359573	0.108653	0.215824
24	0.630526	0.258794	0.0977694	0.19346
25	0.630526	0.261361	0.0735101	0.147414
26	0.672105	0.346467	0.11102	0.222674
27	0.619474	0.237481	0.0492183	0.0996654
28	0.661053	0.323305	0.0694109	0.138546
29	0.660526	0.321124	0.0524338	0.106351
30	0.671053	0.341418	0.0504138	0.102627
31	0.651053	0.301418	0.0747943	0.150579
32	0.671579	0.341657	0.0687845	0.139145
33	0.63	0.259196	0.0778787	0.157163
34	0.64	0.279196	0.0675655	0.136896
35	0.650526	0.300905	0.0690106	0.14054
36	0.700526	0.402297	0.0468687	0.0970356
37	0.722105	0.443156	0.0423349	0.0895481
38	0.722105	0.443156	0.0423349	0.0895481
39	0.753158	0.506802	0.0378801	0.0779801
40	0.721579	0.443363	0.0279988	0.0571159
41	0.721053	0.442842	0.0340584	0.0699748
42	0.752632	0.50628	0.0430406	0.0883054
43	0.7	0.400817	0.0504481	0.102402
44	0.65	0.301541	0.0826751	0.169121
45	0.658947	0.31908	0.0374758	0.0740922
46	0.680526	0.361836	0.0766689	0.156951
47	0.669474	0.340325	0.0725142	0.147191
48	0.68	0.36061	0.0585667	0.119801
49	0.711579	0.42194	0.0427014	0.0874198
50	0.681579	0.363113	0.0586671	0.119393
154	0.691053	0.381432	0.0613107	0.123856
