# Supplementary material for: Identification of clinical diagnostic and immune cell infiltration characteristics of acute myocardial infarction with machine learning approach
Source: Sci Rep. 2025 Jul 20;15:26315. doi: 10.1038/s41598-025-11957-0 (PMC12277416; doi:10.1038/s41598-025-11957-0)
Supplement: Supplementary file 5 — Supplementary Material 5 [file 41598_2025_11957_MOESM5_ESM.xls]

## Sheet: CIBERSORT_Results
Mixture	B cells naive	B cells memory	Plasma cells	T cells CD8	T cells CD4 naive	T cells CD4 memory resting	T cells CD4 memory activated	T cells follicular helper	T cells regulatory (Tregs)	T cells gamma delta	NK cells resting	NK cells activated	Monocytes	Macrophages M0	Macrophages M1	Macrophages M2	Dendritic cells resting	Dendritic cells activated	Mast cells resting	Mast cells activated	Eosinophils	Neutrophils	P-value	Correlation	RMSE
GSM843870	0	0.0099717	0	0	0.0719795	0	0.0132616	0	0	0.0594647	0.0630803	0	0.12587	0.064405	0	0.0245436	0	0.0163549	0.0146977	0	0	0.536371	0	0.720289	0.719304
GSM843871	0	0.00991392	0	0.0213988	0.131746	0	0.00493293	0	0.0375374	0.136473	0	0	0.117515	0.0309221	0	0.0460097	0	0.00503662	0.0393992	0	0	0.419116	0	0.679353	0.739945
GSM843872	0	0	0.0250072	0.124728	0.124416	0	0.0367698	0	0.0174935	0.199459	0	0	0.104348	0	0	0.0453408	0	0.0160875	0.0784375	0	0	0.227912	0	0.508488	0.862428
GSM843873	0.0208344	0	0	0	0.165454	0	0.0323155	0	0.052646	0.171604	0.00183119	0	0.169757	0.00638291	0	0	0	0.0115655	0.0489743	0	0	0.318635	0	0.674188	0.741743
GSM843874	0.018638	0	0	0	0.12105	0.00515215	0	0	0	0.121581	0.0189217	0	0.184319	0.0693043	0	0.00599357	0	0.0192934	0.0642074	0	0	0.371539	0	0.566089	0.838375
GSM843875	0.0132108	0	0	0.0551906	0.128126	0	0.0160029	0	0.0158065	0.0510948	0.0571149	0	0.0907328	0.0773364	0	0	0	0.00105775	0.0271006	0	0	0.467226	0	0.711827	0.711299
GSM843876	0.014936	0.00282949	0	0.0641859	0.128143	0	0.00126742	0	0.0284555	0.0719487	0.0581154	0	0.189161	0.00473109	0	0.0189236	0	0.047135	0.0326937	0	0	0.337475	0	0.665628	0.749748
GSM843877	0.0171452	0.00912188	0	0.00736881	0.210313	0	0	0	0.0508971	0.142525	0.0474968	0	0.15587	0	0	0.025781	0	0.026015	0.0193234	0	0	0.288142	0	0.612468	0.792558
GSM843878	0.0552006	0	0	0.0480532	0.146788	0	0	0	0.0697203	0.0446897	0.116742	0	0.127844	0	0	0	0	0.0474125	0.0438438	0	0	0.299707	0	0.611838	0.793503
GSM843879	0.0203055	0	0.00214756	0.155	0.0338233	0	0.0329569	0	0.0547826	0.00919954	0.0741318	0	0.0655579	0.0909866	0.0251293	0.0558444	0	0	0.0159439	0	0	0.36419	0	0.728228	0.694222
GSM843880	0.0210559	0	0.00162321	0.157028	0.0245936	0	0.0369464	0	0.0489624	0.00853152	0.0666284	0	0.0399709	0.0951025	0.027206	0.0674335	0	0	0.0226269	0	0	0.382291	0	0.728972	0.692635
GSM843881	0	0.0125368	0	0.020864	0.0868349	0	0.0170429	0	0.00994327	0.106587	0.0844812	0	0.147206	0.068111	0	0.0220729	0	0.00496235	0.0194404	0	0	0.399917	0	0.741925	0.677168
GSM843882	0.00114322	0.0151844	0	0.0653984	0.121248	0	0.0167774	0	0.0150694	0.107884	0.0998463	0	0.108418	0.0246882	0	0	0	0.00587841	0.0097618	0	0	0.408703	0	0.714257	0.707614
GSM843883	0.0498242	0	0	0.145291	0.145749	0	0	0	0.0624732	0.0120134	0.236248	0	0.165079	0.000709506	0	0	0	0.0140033	0.0166629	0	0	0.151947	0	0.582345	0.814578
GSM843884	0.0247226	0	0	0.0533732	0.111189	0	0.0293567	0	0.0271367	0.110139	0.0456063	0	0.138974	0.0388006	0	0.0426929	0	0.0227742	0.0615711	0	0	0.293663	0	0.691597	0.730292
GSM843885	0.0254111	0	0	0	0.116519	0	0.0292847	0	0.0219469	0.0934131	0.0731607	0	0.0436062	0.0598338	0	0	0	0.00525883	0.0122218	0	0	0.519344	0	0.713164	0.717508
GSM843886	0	0.0292654	0	0	0.0874395	0	0.00986213	0	0.0116109	0.0168878	0.123092	0	0.045171	0.0943841	0	0.0480423	0	0.0016454	0.00258426	0	0	0.530015	0	0.695038	0.741708
GSM843887	0.0283745	0	0	0.0139968	0.157755	0	0.0296428	0	0.0147681	0.0521528	0.0688465	0	0.215763	0.0327181	0	0.00998807	0	0.00614468	0	0.00241511	0	0.367434	0	0.697484	0.720662
GSM843888	0.0268859	0	0	0	0.152123	0	0.0339549	0	0.0509436	0.111274	0.0142771	0	0.0899711	0.0794749	0	0.023027	0	0.0188806	0.0160378	0	0	0.38315	0	0.675002	0.740865
GSM843889	0.0193233	0	0.194959	0	0.152186	0.000594738	0.0234571	0	0.00162952	0.0615065	0.0694993	0	0.253353	0.0111476	0	0	0	0.0125653	0.0290807	0	0	0.170698	0	0.651115	0.774594
GSM843890	0.00101498	0	0	0.0459233	0.108976	0	0	0	0.0235545	0.0982029	0.0283734	0	0.248728	0	0	0.0308567	0	0.0233752	0.0460057	0	0	0.344989	0	0.686216	0.731121
GSM843891	0.0153155	0	0	0.0588397	0.0766936	0	0	0	0.0526717	0.0645419	0.0599862	0	0.241826	0.018005	0	0.0171954	0	0.00595678	0.0172077	0	0	0.371761	0	0.727745	0.691378
GSM843892	0.00774762	0.00143945	0	0.0826986	0.102838	0	0.0157274	0	0.0276893	0.11888	0.0528222	0	0.201339	0.0112491	0	0.00436442	0	0.0206021	0.0419124	0	0	0.31069	0	0.630863	0.779351
GSM843893	0.0123988	0	0	0.0392979	0.160673	0	0	0	0.0473837	0.119287	0.0455388	0	0.280328	0.00634909	0	0	0	0	0.0549608	0	0	0.233783	0	0.636423	0.772836
GSM843894	0.012771	0.0103222	0	0.132396	0.109535	0	0.0179199	0	0.0522004	0.0940327	0	0.0151693	0.120589	0	0	0.0721281	0	0.0277568	0.0445645	0	0	0.290616	0	0.636238	0.774649
GSM843895	0.0255643	0	0	0	0.0462829	0	0	0	0.069837	0.0606915	0.0517917	0	0.306952	0.0358804	0	0	0	0.0151448	0.00400265	0.00234646	0	0.381506	0	0.717164	0.704651
GSM843896	0.0109736	0	0	0.0413545	0.132057	0	0	0	0.0638911	0.149693	0.0054839	0	0.186678	0.0154742	0	0.011542	0	0.0130053	0.00614444	0	0	0.363703	0	0.682972	0.73536
GSM843897	0.0016994	0	0	0.0174726	0.164294	0	0	0	0.0930781	0.152874	0.0159273	0	0.128754	0.00350211	0.0105649	0.0140671	0	0	0.0336004	0	0	0.364166	0	0.606687	0.801579
GSM843898	0.0191615	0	0	0.0316439	0.157264	0	0.0198555	0	0.0512005	0.118867	0.00504463	0	0.170817	0.00957338	0	0.00829208	0	0.0135559	0.0387809	0	0	0.355944	0	0.630667	0.779941
GSM843899	0.00473461	0	0	0.0184478	0.0562971	0	0.00636036	0	0	0.0597857	0.0812172	0.00171383	0.228746	0	0.0384533	0.000657957	0	0	0.068958	0	0	0.434628	0	0.685932	0.741922
GSM843900	0.0227607	0	0	0.0584609	0.105427	0	0	0	0.0325784	0.0563936	0.0861998	0	0.20104	0.00123996	0	0.0425944	0	0.0182172	0.0295378	0	0	0.34555	0	0.720514	0.699348
GSM843901	0	0	0	0.0595465	0.120393	0	0.00813739	0	0.00130296	0.0660129	0.0542252	0	0.161703	0.0349921	0	0.0461491	0	0.0110981	0.0363031	0	0	0.400137	0	0.713601	0.705582
GSM843902	0.0218256	0	0	0.0722192	0.161707	0	0.0119245	0	0.0585339	0.0775752	0.0478013	0	0.17527	0.00226401	0	0.0625569	0	0.0127735	0.0276397	0	0	0.267909	0	0.55861	0.831114
GSM843903	0	0.00808287	0	0.0289253	0.122982	0	0	0	0.0238326	0.16103	0.0379318	0	0.184981	0.0153141	0	0.0213864	0	0.0159968	0.0398223	0	0	0.339716	0	0.657827	0.757463
GSM843904	0	0.00288124	0	0	0.104975	0	0	0	0.0961567	0.0312217	0.136303	0.00161235	0.232686	0.0440969	0	0	0	0.0529704	0.0336286	0	0	0.263467	0	0.738129	0.689105
GSM843905	0.0107229	0	0	0.0390955	0.108272	0	0.0169255	0	0.0333701	0.0881232	0.0390419	0	0.194452	0.0172876	0	0	0	0.0227643	0.0279108	0	0	0.402033	0	0.673014	0.747045
GSM843906	0.0297311	0	0	0.00789175	0.100804	0	0.0191955	0	0.027664	0.0584034	0.0910112	0	0.125104	0.076949	0	0	0	0.00261987	0.0159376	0	0	0.444688	0	0.738543	0.681694
GSM843907	0	0.00997759	0	0	0.0695299	0	0.00616751	0	0.0127398	0.0467612	0.0375397	0	0.278417	0.0768041	0	0.00716751	0	0.00964569	0.0128789	0	0	0.432371	0	0.765904	0.652165
GSM843908	0.0222957	0	0	0.0874266	0.0453957	0	0	0	0.0647961	0.0488173	0.050267	0	0.0768653	0.118622	0.00513602	0.0394175	0	0	0.0363783	0	0	0.404582	0	0.666821	0.750392
GSM843909	0.0193178	0	0	0.0525342	0.101783	0	0.0025718	0	0.0113581	0.0634047	0.0392114	0.017756	0.18889	0.0556158	0	0.0120503	0	0	0.0777958	0	0	0.357711	0	0.745726	0.672848
GSM843910	0.013108	0	0	0.0557228	0.0782311	0	0	0	0.0556415	0.0162452	0.109469	0	0.0863548	0.0527844	0	0.0400549	0	0.00359152	0.0147423	0	0	0.474055	0	0.668108	0.75919
GSM843911	0.0173415	0.019252	0	0.0321013	0.139943	0	0.0150472	0	0	0.0872022	0.0834995	0	0.153826	0	0	0.048053	0	0.0151427	0.0439398	0	0	0.344651	0	0.669707	0.746253
GSM843912	0.0510395	0.0261202	0	0.0416391	0.130758	0	0.00650722	0	0.0572553	0.0494377	0.0915946	0	0.163355	0.0164881	0	0.000158745	0	0.0119654	5.86408e-05	0	0	0.353623	0	0.697201	0.721855
GSM843913	0.0127089	0	0	0.0594797	0.144974	0	0.0393163	0	0.0299055	0.0664214	0.0835835	0	0.179949	0	0	0.0175017	0	0	0.0615385	0	0	0.304621	0	0.663727	0.751208
GSM843914	0.0159214	0	0	0.00526897	0.114745	0	0.0109478	0	0.0375997	0.10504	0.0314203	0	0.18627	0.0390287	0.0106869	0.0274918	0	0	0.0315811	0	0	0.383998	0	0.691278	0.727349
GSM843915	0.0325708	0	0	0.0515341	0.072851	0	0	0	0.0759988	0.0347876	0.132359	0	0.219668	0	0	0.0310432	0	0.0179316	0.0575721	0	0	0.273684	0	0.640876	0.77059
GSM843916	0	0.0351285	0	0.0577275	0.106608	0	0.00241021	0	0.0435193	0.0110286	0.137288	0	0.21551	0	0.0138414	0.0406066	0	0	0.0565941	0	0	0.279737	0	0.6321	0.777268
GSM843917	0.0201995	0	0	0.00694371	0.044512	0	0.0153919	0	0.0465277	0.0646992	0.0840355	0	0.0219647	0.0484263	0	0.0577503	0	0.025779	0.00842051	0	0	0.55535	0	0.750901	0.679152
GSM843918	0.0137392	0	0	0.191324	0.0687512	0	0.0203546	0	0.0209926	0.146565	0.0127127	0.00311785	0.0845486	0.0399093	0	0.0226534	0	0.0261412	0.066163	0	0	0.283028	0	0.595443	0.805586
GSM843919	0.0240898	0	0.00588447	0	0.11191	0	0.0399902	0	0.0050289	0.132967	0.042713	0	0.0407615	0	0.00704763	0.109202	0	0	0.0170968	0	0	0.463308	0	0.698835	0.723486
GSM843920	0.00607817	0.00662495	0	0.10343	0.144454	0	0.0172053	0	0.0115716	0.104235	0.110428	0	0.168189	0.0223893	0	0.0389802	0	0.0123809	0.0223957	0	0	0.231637	0	0.679732	0.740897
GSM843921	0.000261608	0	0	0.0333557	0.139169	0	0.00400483	0	0.0477793	0.140714	0.0165288	0	0.235252	0	0	0	0	0.0395229	0.0304979	0	0	0.312914	0	0.650535	0.762554
GSM843922	0.00138772	0.0054079	0	0.0435831	0.193537	0	0	0	0.0509557	0.0717737	0.0790092	0	0.129462	0	0	0.0373233	0	0.0169979	0.0419213	0	0	0.328642	0	0.706997	0.714066
GSM843923	0.00904406	0.00304044	0	0.010419	0.128106	0	0.0199813	0	0.0220199	0.0889501	0	0	0.112076	0.0303289	0	0	0	0.0589108	0.0235312	0	0	0.493592	0	0.717556	0.708058
GSM843924	0.00534459	0	0	0.0173772	0.100264	0	0.0184989	0	0.019167	0.135289	0.0549061	0	0.0512196	0.0602223	0	0.0384457	0	0.00743708	0	0.00198323	0	0.489845	0	0.675564	0.755266
GSM843925	0.00225917	0.0050486	0	0.0787069	0.133325	0	0	0	0.0512752	0.104345	0.0992546	0	0.136192	0	0	0.00253095	0	0.00853985	0.0449246	0	0	0.333597	0	0.633828	0.778163
GSM843926	0	0	0	0.0265057	0.0676711	0	0.0183206	0	0.0178746	0.138947	0.0396282	0	0.188462	0.00120123	0	0.0236386	0	0.0164668	0.0222743	0	0	0.43901	0	0.735018	0.688034
GSM843927	0.00353147	0	0	0.0695374	0.157401	0	0.0106281	0	0.00879034	0.0658653	0.0765877	0	0.162503	0.0290949	0	0.011187	0	0.00654864	0.0213946	0	0	0.376931	0	0.704835	0.714343
GSM843928	0.0409521	0	0	0.0340825	0.216148	0	0	0	0.073878	0.0780405	0	0.013614	0.158754	0	0	0.0834779	0	0.0148161	0.0334946	0	0	0.252743	0	0.577725	0.816384
GSM843929	0.0203893	0	0	0.0138255	0.182935	0	0	0	0.0767914	0.12802	0.0148845	0	0.100498	0	0	0.00942853	0	0.0369289	0.0130322	0	0	0.403266	0	0.66086	0.756181
GSM843930	0.0222155	0	0	0.023564	0.160307	0	0	0	0.0689733	0.0689676	0.0402358	0.00634942	0.146495	0	0	0	0	0.036005	0	0	0	0.426887	0	0.675868	0.745509
GSM843931	0	0.0423531	0	0.0638893	0.132271	0	0	0	0.0929215	0.040757	0.0596463	0	0.222122	0.00585888	0.00619974	0	0	0.00647693	0.032778	0	0	0.294726	0	0.658749	0.755016
GSM843932	0.0339416	0	0	0	0.139951	0	0.0020377	0	0.0227988	0.078548	0.0662746	0	0.116751	0.0880722	0	0.0477	0	0.00781077	0.00235248	0	0	0.393762	0	0.722983	0.695819
GSM843933	0.0671512	0	0	0.0693006	0.157259	0	0	0	0.0483393	0.117025	0.0373868	0	0.182332	0.00533438	0	0.00129369	0	0.00854288	0.037452	0	0	0.268583	0	0.637789	0.772919
GSM843934	0.0210665	0	0	0	0.124282	0	0	0	0.112809	0.0371349	0.0598795	0.00435746	0.172653	0.138877	0	0.016339	0	0	0.0208355	0	0	0.291765	0	0.539626	0.847025
GSM843935	0	0.00739393	0	0.00521516	0.0480261	0	0.0043895	0	0.0018631	0.0238387	0.0533797	0	0.32159	0.0796565	0	0.0153442	0	0.00185035	0.0431947	0	0	0.394258	0	0.742309	0.677904
GSM843936	0.002349	0.00418205	0	0.0537753	0.107334	0	0.000873917	0	0.0532428	0.0567195	0.110346	0	0.286296	0.0159164	0	0.0113712	0	0.00507034	0.0251016	0	0	0.267423	0	0.703711	0.715577
GSM843937	0.0285326	0.000511439	0	0.110414	0.134083	0	0.0197845	0	0.000614948	0.190095	0.0107128	0	0.0802465	0.017414	0	0.027928	0	0.00577331	0.0180581	0	0	0.355833	0	0.648094	0.766575
GSM843938	0	0	0.00248808	0.136714	0.159213	0	0.0126072	0	0.0659648	0.177201	0.0456236	0	0.124249	0.0198706	0	0.00976594	0	0.0035577	0.0189315	0	0	0.223813	0	0.619922	0.786928
GSM843939	0	0.025289	0	0	0.202813	0	0	0	0.065408	0.195456	0.0350427	0.0178689	0.0371466	0.027118	0	0.0362648	0	0	0.0498847	0	0	0.307708	0	0.57987	0.817629
GSM843940	0.0209486	0	0	0.0403242	0.125102	0	0	0	0.0874967	0.0452689	0.0264133	0.0230046	0.176354	0.0274769	0	0	0	0.0226739	0.0651475	0	0	0.339789	0	0.652364	0.760275
GSM843941	0.017145	0.00781128	0	0.0981964	0.0780467	0	0	0	0.088158	0.00299144	0.0919461	0	0.169917	0.0648922	0	0.0218513	0	0.00224831	0.00319315	0.00468016	0	0.348923	0	0.650464	0.763468
GSM843942	0.00282435	0	0	0	0.167729	0	0	0	0.0437522	0.108879	0.0859914	0	0.138177	0.0147218	0	0.0442403	0	0.0128823	0.0220032	0	0	0.358801	0	0.616198	0.793806
GSM843943	0.0299133	0	0	0.011974	0.099838	0	0.0187672	0	0.00937814	0.0854891	0.0827878	0	0.0407342	0.0226618	0	0	0	0.0182577	0.0239184	0	0	0.55628	0	0.748082	0.683586
GSM843944	0.0242612	0.00277029	0	0.0640261	0.0873256	0	0	0	0.0915751	0.115323	0.0146485	0	0.286597	0.00284789	0	0	0.000621406	0.0178884	0.00690669	0.00444063	0	0.280769	0	0.659355	0.754537
GSM843945	0	0.00121112	0	0.0665459	0.0861302	0	0.0333994	0	0	0.159039	0.124492	0	0.0936021	0.0256559	0.00229799	0.00280146	0	0.0118283	0.0235322	0	0	0.369464	0	0.636312	0.781502
GSM843946	0	0.0368629	0	0.0195463	0.102707	0	0	0	0.0564742	0.00813527	0.165433	0	0.186482	0.0250234	0	0	0.00706451	0	0.00588803	0.012602	0	0.373781	0	0.698637	0.721328
GSM843947	0.0203866	0	0	0.0743868	0.185996	0	0.00235985	0	0.0306255	0.163237	0.0275018	0	0.171045	0	0	0.000354219	0	0.0133704	0.0263609	0	0	0.284376	0	0.641676	0.769772
GSM843948	0	0	0	0.00460984	0.0826727	0	0.0137904	0	0	0.0819828	0.0454613	0	0.152742	0.0918072	0	0.0200223	0	0.00620891	0.0126701	0	0	0.488032	0	0.769338	0.650797
GSM843949	0	0.00173893	0	0.0394481	0.0934273	0	0.0187648	0	0.00657061	0.112197	0.0580514	0	0.166614	0.0533138	0	0.0369981	0	0.00404339	0.000738812	0	0	0.408094	0	0.639293	0.782242
GSM843950	0	0.0159806	0	0.00533579	0.0769844	0	0.0155374	0	0.0338515	0.0596599	0.140546	0	0.111559	0.0503393	0	0.0437144	0	0.00317466	0.0697538	0	0	0.373564	0	0.660225	0.755562
GSM843951	0.0175137	0.00783062	0	0	0.141118	0	0	0	0.0959985	0.0618853	0.105005	0	0.103017	0	0	0.015606	0	0.0460021	0	0.0247648	0	0.38126	0	0.672978	0.744744
GSM843952	0.0019751	0	0	0.0427214	0.154485	0	0.0105198	0	0.0348872	0.0971798	0.0853355	0	0.193381	0	0	0	0	0.0127089	0.00775701	0	0	0.35905	0	0.736163	0.683568
GSM843953	0.00367827	0.00601126	0	0.0325803	0.0809893	0	0	0	0.0374348	0.0503676	0.0645394	0	0.147883	0.0510945	0	0.0570421	0	0	0.0190646	0	0	0.449315	0	0.71643	0.706747
GSM843954	0	0.0368463	0	0.0616109	0.11	0	0	0	0.0816681	0.0900497	0.0742424	0	0.246059	0.00183594	0.0124544	0	0	0	0.0580271	0	0	0.227206	0	0.673622	0.74568
GSM843955	0.00262535	0.00402291	0	0.116959	0.155674	0	0	0.000542149	0.0677956	0.0620621	0.135398	0	0.209664	0.0325203	0	0.0171977	0	0.00837159	0.0247971	0	0	0.162371	0	0.609769	0.794788
GSM843956	0.00800656	0	0	0.0607484	0.123697	0	0	0	0.0623685	0.119397	0.0499288	0	0.141533	0.0234046	0	0.0427689	0	0.010195	0.0270219	0	0	0.33093	0	0.639711	0.772089
GSM843957	0	0.0577623	0	0.0604427	0.0483092	0	0.00534196	0	0.0526859	0.112877	0.0452448	0	0.165395	0.0478309	0.00136125	0.0132866	0	0	0.0471381	0	0	0.342324	0	0.619594	0.789227
GSM843958	0.00455425	0	0	0.0416361	0.12223	0	0	0	0.0363096	0.0608351	0.119656	0	0.182564	0.0328818	0	0.0316137	0	0.00424939	0.0303018	0	0	0.333169	0	0.701184	0.718057
GSM843959	0	0	0	0	0.154549	0	0	0	0.0715403	0.0997641	0.110868	0	0.203746	0.018033	0	0.0211826	0	0	0.0126293	0	0	0.307687	0	0.68437	0.733414
GSM843960	0.013943	0.00232154	0	0	0.0666168	0	0.0148975	0.000418788	0.0141457	0.0602152	0.0300525	0	0.119977	0.195916	0	0	0	0.00272055	0.0289205	0	0	0.449855	0	0.74342	0.676112
GSM843961	0.0305973	0	0	0.0572199	0.165772	0	0.0111429	0	0.0576355	0.0120032	0.0772205	0	0.218258	0.0156552	0.000969211	0	0.0112089	0.0102483	0.0528136	0	0	0.279256	0	0.647933	0.76395
GSM843962	0.0324762	0	0	0.0411578	0.169026	0	0.0225665	0	0.074417	0.0528587	0.0688684	0	0.190267	0.0136383	0.00163989	0	0.00841916	0.0114782	0.0438395	0	0	0.269347	0	0.626454	0.781331
GSM843963	0.0442305	0	0	0.0152698	0.12004	0	0.048413	0	0	0.131663	0.0429156	0	0.191663	0.0243297	0	0.00435615	0	0.00666654	0.0245203	0	0	0.345932	0	0.682804	0.734321
GSM843964	0	0.00895937	0	0.0015233	0.141587	0	0.021755	0	0.00891629	0.0741982	0.101388	0	0.133471	0.0569688	0	0.020778	0	0.0086653	0.0276192	0	0	0.39417	0	0.718078	0.701211
GSM843965	0.0438286	0	0	0.128232	0.177228	0	0.0020215	0	0.0607105	0.135946	0.031929	0.0199472	0.123101	0.0283542	0	0.0151789	0	0.0115612	0.0676908	0	0	0.154272	0	0.554628	0.83243
GSM843966	0	0.0474935	0	0.0310739	0.156409	0	0.0217384	0	0.0368795	0.163459	0.00549583	0	0.130634	0.0256062	0	0.04026	0	0	0.0398068	0	0	0.301144	0	0.698907	0.722717
